# Supplementary material for: Human Height Is Positively Related to Interpersonal Dominance in Dyadic Interactions
Source: PLoS One. 2015 Feb 26;10(2):e0117860. doi: 10.1371/journal.pone.0117860 (PMC4342156; doi:10.1371/journal.pone.0117860)
Supplement: S1 Dataset — (XLS) [file pone.0117860.s001.xls]

## Sheet: Study 1
HeightA	AgeA	HeightB	AgeB	Sex	Obstacle	DifferenceHeight	DifferenceAge	TallestFirst	Observers		Legend
185	20	175	30	1	0	10	-10	1	1		HeightA	Height of the individual that went first
178	45	180	30	1	0	-2	15	0	1		AgeA	Age of the individual that went first
205	25	168	20	1	0	37	5	1	1		HeightB	Height of the individual that gave way
180	28	175	20	1	0	5	8	1	1		AgeB	Age of the individual that went first
190	25	180	16	1	0	10	9	1	3		Sex	Sex of individuals in dyad, either male-male (=1) or female-female (=0)
185	26	175	35	1	0	10	-9	1	3		Obstacle	Type of obstacle, either bicycles (=1) or scaffolding (=0)
170	45	175	25	1	0	-5	20	0	4		DifferenceHeight	Height of the individual that went first - Height of the individual that gave way
180	28	180	30	1	0	0	-2		4		DifferenceAge	Age of the individual that went first - Age of the individual that gave way
170	25	185	45	1	0	-15	-20	0	4		TallestFirst	Did the tallest individual go first, yes (=1) or no (=0)?
190	25	178	58	1	0	12	-33	1	5		Observers	Observing experimenter couple ID
190	45	178	30	1	0	12	15	1	5
200	32	180	27	1	0	20	5	1	6
175	27	180	25	1	0	-5	2	0	6
185	24	180	68	1	0	5	-44	1	6
165	20	180	25	1	1	-15	-5	0	1
168	60	170	55	1	1	-2	5	0	1
170	25	181	25	1	1	-11	0	0	1
184	25	176	28	1	1	8	-3	1	1
195	50	175	45	1	1	20	5	1	1
198	40	170	50	1	1	28	-10	1	1
188	30	175	20	1	1	13	10	1	1
173	35	170	25	1	1	3	10	1	1
165	30	170	60	1	1	-5	-30	0	2
170	40	190	22	1	1	-20	18	0	3
185	45	190	22	1	1	-5	23	0	3
178	20	180	40	1	1	-2	-20	0	3
180	28	175	20	1	1	5	8	1	4
182	25	180	23	1	1	2	2	1	5
173	68	171	24	1	1	2	44	1	5
175	22	170	22	0	0	5	0	1	2
185	22	165	60	0	0	20	-38	1	2
167	70	160	70	0	0	7	0	1	3
170	23	165	22	0	0	5	1	1	3
170	25	170	45	0	0	0	-20		4
187	25	180	25	0	0	7	0	1	5
170	22	173	23	0	0	-3	-1	0	6
165	55	172	55	0	1	-7	0	0	1
162	35	158	25	0	1	4	10	1	1
171	23	165	30	0	1	6	-7	1	1
160	20	165	45	0	1	-5	-25	0	2
170	25	165	55	0	1	5	-30	1	2
170	25	165	25	0	1	5	0	1	2
170	20	165	22	0	1	5	-2	1	2
170	20	170	28	0	1	0	-8		2
178	27	175	24	0	1	3	3	1	3
160	21	172	22	0	1	-12	-1	0	4
180	45	172	53	0	1	8	-8	1	5
170	23	165	60	0	1	5	-37	1	5
170	45	155	75	0	1	15	-30	1	5
170	70	170	24	0	1	0	46		6

## Sheet: Study 2
Confederate	ConfederateHeight	ConfederateSex	PedestrianSex	GaveWay	Collision	Observer		Legend
1	161	0	0	1	1	1		Confederate	Confederate ID
1	161	0	0	1	1	1		ConfederateHeight	Height of confederate
1	161	0	0	1	0	1		ConfederateSex	Sex of confederate, male (=1) or female (=0)
1	161	0	0	1	0	1		PedestrianSex	Sex of pedestrian, male (=1) or female (=0)
1	161	0	0	1	0	1		GaveWay	Did the pedestrian give way, yes (=1) or no (=0)?
1	161	0	0	1	0	1		Collision	Was there a collision, yes (=1) or no (=0)?
1	161	0	0	0	1	1		Observer	Observer ID
1	161	0	0	0	1	1
1	161	0	0	1	0	1
1	161	0	0	1	0	1
1	161	0	0	1	0	1
1	161	0	0	1	0	1
1	161	0	0	1	0	1
1	161	0	0	0	0	1
1	161	0	0	0	0	1
1	161	0	0	0	0	1
1	161	0	0	0	0	1
1	161	0	0	0	0	1
1	161	0	0	0	1	1
1	161	0	0	0	1	1
1	161	0	0	1	0	1
1	161	0	0	1	0	1
1	161	0	0	1	0	1
1	161	0	0	1	0	1
1	161	0	0	1	1	1
1	161	0	0	1	1	1
1	161	0	0	0	0	1
1	161	0	0	0	0	1
1	161	0	0	0	1	1
1	161	0	0	0	1	1
1	161	0	0	0	1	1
1	161	0	0	0	1	1
1	161	0	0	0	1	1
1	161	0	0	1	1	1
1	161	0	0	1	0	1
1	161	0	0	1	0	1
1	161	0	0	1	0	1
1	161	0	0	0	0	1
1	161	0	0	0	1	1
1	161	0	0	0	1	1
1	161	0	0	0	1	1
1	161	0	0	0	1	1
1	161	0	1	1	0	1
1	161	0	1	0	1	1
1	161	0	1	0	1	1
1	161	0	1	0	1	1
1	161	0	1	0	0	1
1	161	0	1	1	0	1
1	161	0	1	1	0	1
1	161	0	1	1	0	1
1	161	0	1	0	0	1
1	161	0	1	0	0	1
1	161	0	1	0	0	1
1	161	0	1	0	0	1
1	161	0	1	0	0	1
1	161	0	1	1	0	1
1	161	0	1	1	0	1
1	161	0	1	1	1	1
1	161	0	1	0	0	1
1	161	0	1	0	1	1
1	161	0	1	0	1	1
1	161	0	1	0	1	1
1	161	0	1	0	1	1
1	161	0	1	0	1	1
1	161	0	1	0	1	1
1	161	0	1	0	1	1
1	161	0	1	1	0	1
1	161	0	1	0	1	1
1	161	0	1	0	1	1
2	200	1	0	1	0	2
2	200	1	0	1	0	2
2	200	1	0	1	0	2
2	200	1	0	1	0	2
2	200	1	0	1	0	2
2	200	1	0	1	0	2
2	200	1	0	1	0	2
2	200	1	0	1	0	2
2	200	1	0	1	0	2
2	200	1	0	1	1	2
2	200	1	0	1	1	2
2	200	1	0	1	1	2
2	200	1	0	0	0	2
2	200	1	0	0	1	2
2	200	1	0	0	1	2
2	200	1	0	1	0	2
2	200	1	0	1	0	2
2	200	1	0	1	0	2
2	200	1	0	1	0	2
2	200	1	0	1	0	2
2	200	1	0	1	0	2
2	200	1	0	1	0	2
2	200	1	0	1	0	2
2	200	1	0	1	0	2
2	200	1	0	1	0	2
2	200	1	0	1	0	2
2	200	1	0	1	0	2
2	200	1	0	1	0	2
2	200	1	0	1	0	2
2	200	1	0	1	0	2
2	200	1	0	1	1	2
2	200	1	0	0	1	2
2	200	1	0	1	0	2
2	200	1	0	1	0	2
2	200	1	0	1	0	2
2	200	1	0	1	0	2
2	200	1	0	1	0	2
2	200	1	0	1	1	2
2	200	1	0	1	1	2
2	200	1	0	1	1	2
2	200	1	0	1	1	2
2	200	1	0	1	1	2
2	200	1	0	1	1	2
2	200	1	0	1	1	2
2	200	1	0	1	0	2
2	200	1	0	1	0	2
2	200	1	0	1	0	2
2	200	1	0	1	0	2
2	200	1	0	1	0	2
2	200	1	0	1	0	2
2	200	1	0	1	0	2
2	200	1	0	1	0	2
2	200	1	0	1	0	2
2	200	1	0	1	0	2
2	200	1	0	1	0	2
2	200	1	0	1	0	2
2	200	1	0	1	0	2
2	200	1	0	1	1	2
2	200	1	0	1	1	2
2	200	1	0	1	1	2
2	200	1	0	1	1	2
2	200	1	0	1	1	2
2	200	1	0	1	1	2
2	200	1	0	1	1	2
2	200	1	0	0	0	2
2	200	1	0	0	1	2
2	200	1	0	0	1	2
2	200	1	0	1	0	1
2	200	1	0	1	0	1
2	200	1	0	1	1	1
2	200	1	0	1	0	1
2	200	1	0	1	0	1
2	200	1	0	1	0	1
2	200	1	0	0	0	1
2	200	1	0	0	1	1
2	200	1	0	1	1	1
2	200	1	0	1	1	1
2	200	1	0	1	0	1
2	200	1	0	1	0	1
2	200	1	0	0	1	1
2	200	1	0	1	0	2
2	200	1	0	1	0	2
2	200	1	0	1	0	2
2	200	1	0	1	0	2
2	200	1	0	1	0	2
2	200	1	0	1	0	2
2	200	1	0	1	0	2
2	200	1	0	1	1	2
2	200	1	0	1	0	2
2	200	1	0	1	0	2
2	200	1	0	0	1	2
2	200	1	0	0	1	2
2	200	1	0	0	1	2
2	200	1	0	0	1	2
2	200	1	0	1	0	2
2	200	1	0	1	0	2
2	200	1	0	1	0	2
2	200	1	0	1	1	2
2	200	1	0	1	0	2
2	200	1	0	1	0	2
2	200	1	0	1	0	2
2	200	1	0	1	0	2
2	200	1	0	1	0	2
2	200	1	0	1	1	2
2	200	1	0	1	1	2
2	200	1	1	1	0	2
2	200	1	1	1	0	2
2	200	1	1	1	0	2
2	200	1	1	1	0	2
2	200	1	1	1	0	2
2	200	1	1	1	0	2
2	200	1	1	1	0	2
2	200	1	1	1	1	2
2	200	1	1	1	1	2
2	200	1	1	0	1	2
2	200	1	1	0	0	2
2	200	1	1	0	0	2
2	200	1	1	1	0	2
2	200	1	1	1	0	2
2	200	1	1	1	0	2
2	200	1	1	1	0	2
2	200	1	1	1	0	2
2	200	1	1	1	0	2
2	200	1	1	0	0	2
2	200	1	1	0	0	2
2	200	1	1	0	0	2
2	200	1	1	0	1	2
2	200	1	1	0	1	2
2	200	1	1	1	0	2
2	200	1	1	1	0	2
2	200	1	1	1	0	2
2	200	1	1	1	0	2
2	200	1	1	1	0	2
2	200	1	1	1	0	2
2	200	1	1	0	1	2
2	200	1	1	0	1	2
2	200	1	1	1	0	2
2	200	1	1	1	0	2
2	200	1	1	1	0	2
2	200	1	1	1	0	2
2	200	1	1	1	0	2
2	200	1	1	0	1	2
2	200	1	1	0	1	2
2	200	1	1	1	1	1
2	200	1	1	1	0	1
2	200	1	1	1	0	1
2	200	1	1	1	0	1
2	200	1	1	1	0	1
2	200	1	1	1	0	1
2	200	1	1	1	1	2
2	200	1	1	1	0	2
2	200	1	1	1	0	2
2	200	1	1	1	0	2
2	200	1	1	1	0	2
3	183	0	0	1	0	3
3	183	0	0	1	0	3
3	183	0	0	1	0	3
3	183	0	0	1	0	3
3	183	0	0	1	1	3
3	183	0	0	1	1	3
3	183	0	0	1	0	3
3	183	0	0	1	0	3
3	183	0	0	1	0	3
3	183	0	0	0	1	3
3	183	0	0	0	0	3
3	183	0	0	1	1	3
3	183	0	0	1	1	3
3	183	0	0	1	0	3
3	183	0	0	1	0	3
3	183	0	0	1	0	3
3	183	0	0	1	1	3
3	183	0	0	1	0	3
3	183	0	0	1	0	3
3	183	0	0	0	1	3
3	183	0	0	1	0	3
3	183	0	0	1	0	3
3	183	0	0	1	0	3
3	183	0	0	1	0	3
3	183	0	0	1	0	3
3	183	0	0	1	0	3
3	183	0	0	1	0	3
3	183	0	0	1	0	3
3	183	0	0	1	0	3
3	183	0	0	0	0	3
3	183	0	0	0	0	3
3	183	0	0	1	1	3
3	183	0	0	1	0	3
3	183	0	0	1	0	3
3	183	0	0	1	0	3
3	183	0	0	1	0	3
3	183	0	0	1	0	3
3	183	0	0	1	0	3
3	183	0	0	1	0	3
3	183	0	0	1	0	3
3	183	0	0	0	1	3
3	183	0	0	0	1	3
3	183	0	0	0	1	3
3	183	0	1	1	0	3
3	183	0	1	1	0	3
3	183	0	1	1	0	3
3	183	0	1	1	1	3
3	183	0	1	1	0	3
3	183	0	1	1	1	3
3	183	0	1	1	1	3
3	183	0	1	1	0	3
3	183	0	1	1	0	3
3	183	0	1	1	0	3
3	183	0	1	1	1	3
3	183	0	1	1	0	3
3	183	0	1	1	1	3
3	183	0	1	0	1	3
3	183	0	1	0	0	3
3	183	0	1	0	1	3
3	183	0	1	0	0	3
3	183	0	1	0	0	3
3	183	0	1	1	0	3
3	183	0	1	1	0	3
3	183	0	1	1	0	3
3	183	0	1	1	0	3
3	183	0	1	1	0	3
3	183	0	1	1	0	3
3	183	0	1	1	0	3
3	183	0	1	1	0	3
3	183	0	1	1	0	3
3	183	0	1	1	0	3
3	183	0	1	0	0	3
4	183	1	0	0	1	5
4	183	1	0	0	1	5
4	183	1	0	1	0	5
4	183	1	0	1	0	5
4	183	1	0	1	0	5
4	183	1	0	0	1	5
4	183	1	0	1	0	5
4	183	1	0	0	1	5
4	183	1	0	1	0	5
4	183	1	0	1	0	5
4	183	1	0	1	0	5
4	183	1	0	1	0	5
4	183	1	0	1	0	5
4	183	1	0	0	1	5
4	183	1	0	1	0	5
4	183	1	0	1	0	5
4	183	1	0	1	0	5
4	183	1	0	1	0	5
4	183	1	0	1	0	5
4	183	1	1	1	0	5
4	183	1	1	0	1	5
4	183	1	1	1	0	5
4	183	1	1	1	0	5
4	183	1	1	0	1	5
4	183	1	1	0	1	5
4	183	1	1	1	0	5
4	183	1	1	1	0	5
4	183	1	1	0	1	5
4	183	1	1	1	0	5
4	183	1	1	0	1	5
4	183	1	1	0	1	5
4	183	1	1	1	0	5
4	183	1	1	1	0	5
5	176	0	0	1	0	2
5	176	0	0	1	0	2
5	176	0	0	1	0	2
5	176	0	0	1	0	2
5	176	0	0	1	0	2
5	176	0	0	1	0	2
5	176	0	0	1	0	2
5	176	0	0	1	1	2
5	176	0	0	1	1	2
5	176	0	0	1	1	2
5	176	0	0	0	0	2
5	176	0	0	0	0	2
5	176	0	0	0	0	2
5	176	0	0	0	0	2
5	176	0	0	0	1	2
5	176	0	0	1	1	2
5	176	0	0	1	1	2
5	176	0	0	1	1	2
5	176	0	0	1	1	2
5	176	0	0	1	1	2
5	176	0	0	1	1	2
5	176	0	0	1	1	2
5	176	0	0	1	1	2
5	176	0	0	1	0	2
5	176	0	0	1	0	2
5	176	0	0	1	0	2
5	176	0	0	1	0	2
5	176	0	0	1	0	2
5	176	0	0	1	0	2
5	176	0	0	1	0	2
5	176	0	0	1	0	2
5	176	0	0	1	0	2
5	176	0	0	1	0	2
5	176	0	0	1	0	2
5	176	0	0	1	0	2
5	176	0	0	0	0	2
5	176	0	0	0	0	2
5	176	0	0	0	1	2
5	176	0	0	0	1	2
5	176	0	0	0	1	2
5	176	0	0	0	1	2
5	176	0	0	0	1	2
5	176	0	0	1	0	4
5	176	0	0	1	0	4
5	176	0	0	0	1	4
5	176	0	0	1	0	2
5	176	0	0	1	1	2
5	176	0	0	1	0	2
5	176	0	0	1	0	2
5	176	0	0	1	0	2
5	176	0	0	1	0	2
5	176	0	0	1	0	2
5	176	0	0	1	0	2
5	176	0	0	1	0	2
5	176	0	0	1	0	2
5	176	0	0	1	0	2
5	176	0	0	1	1	2
5	176	0	0	1	0	2
5	176	0	0	0	1	2
5	176	0	0	0	0	2
5	176	0	0	0	1	2
5	176	0	0	1	0	2
5	176	0	0	1	0	2
5	176	0	0	1	0	2
5	176	0	0	1	1	2
5	176	0	0	1	1	2
5	176	0	0	1	1	2
5	176	0	0	1	1	2
5	176	0	0	1	0	2
5	176	0	0	1	0	2
5	176	0	0	0	1	2
5	176	0	1	1	0	2
5	176	0	1	1	0	2
5	176	0	1	1	0	2
5	176	0	1	1	0	2
5	176	0	1	1	0	2
5	176	0	1	1	0	2
5	176	0	1	1	0	2
5	176	0	1	1	0	2
5	176	0	1	1	0	2
5	176	0	1	1	0	2
5	176	0	1	1	0	2
5	176	0	1	1	0	2
5	176	0	1	1	0	2
5	176	0	1	1	0	2
5	176	0	1	1	0	2
5	176	0	1	1	0	2
5	176	0	1	1	0	2
5	176	0	1	1	1	2
5	176	0	1	1	1	2
5	176	0	1	1	1	2
5	176	0	1	1	1	2
5	176	0	1	0	0	2
5	176	0	1	1	0	4
5	176	0	1	1	0	4
5	176	0	1	1	0	4
5	176	0	1	1	0	2
5	176	0	1	1	0	2
5	176	0	1	1	0	2
5	176	0	1	1	0	2
5	176	0	1	1	0	2
5	176	0	1	1	0	2
5	176	0	1	1	0	2
5	176	0	1	1	0	2
5	176	0	1	1	1	2
5	176	0	1	1	0	2
5	176	0	1	1	0	2
5	176	0	1	1	0	2
5	176	0	1	1	0	2
5	176	0	1	1	0	2
5	176	0	1	0	0	2
5	176	0	1	0	0	2
5	176	0	1	0	0	2
5	176	0	1	0	0	2
5	176	0	1	0	0	2
5	176	0	1	0	0	2
5	176	0	1	1	0	2
5	176	0	1	1	0	2
5	176	0	1	1	0	2
5	176	0	1	1	0	2
5	176	0	1	1	1	2
5	176	0	1	1	0	2
5	176	0	1	1	0	2
5	176	0	1	1	0	2
5	176	0	1	0	0	2
6	172	0	0	0	1	4
6	172	0	0	1	0	4
6	172	0	0	1	0	4
6	172	0	0	0	1	4
6	172	0	0	1	0	4
6	172	0	0	1	0	4
6	172	0	0	0	1	4
6	172	0	0	1	0	4
6	172	0	0	1	0	4
6	172	0	0	1	1	4
6	172	0	1	1	0	4
6	172	0	1	1	0	4
6	172	0	1	1	1	4
6	172	0	1	1	0	4
6	172	0	1	0	1	4
7	170	1	0	1	0	4
7	170	1	0	1	1	4
7	170	1	0	1	0	4
7	170	1	0	1	1	4
7	170	1	0	1	0	4
7	170	1	0	0	1	4
7	170	1	0	0	1	4
7	170	1	0	1	0	4
7	170	1	0	1	0	4
7	170	1	0	0	1	4
7	170	1	0	0	1	4
7	170	1	0	1	0	4
7	170	1	0	0	1	4
7	170	1	0	1	0	4
7	170	1	0	0	1	4
7	170	1	0	0	1	4
7	170	1	0	0	1	4
7	170	1	1	1	0	4
7	170	1	1	0	1	4
7	170	1	1	0	0	4
7	170	1	1	1	0	4
7	170	1	1	0	1	4
7	170	1	1	0	1	4
7	170	1	1	0	1	4
7	170	1	1	1	0	4
7	170	1	1	0	1	4
7	170	1	1	0	1	4
7	170	1	1	1	1	4
7	170	1	1	1	1	4
7	170	1	1	1	0	4
7	170	1	1	1	0	4
8	183	0	0	1	1	1
8	183	0	0	1	1	1
8	183	0	0	1	1	1
8	183	0	0	1	1	1
8	183	0	0	1	0	1
8	183	0	0	1	0	1
8	183	0	0	1	0	1
8	183	0	0	1	0	1
8	183	0	0	1	0	1
8	183	0	0	1	0	1
8	183	0	0	0	1	1
8	183	0	0	0	1	1
8	183	0	0	0	1	1
8	183	0	0	0	1	1
8	183	0	0	0	1	1
8	183	0	0	1	1	1
8	183	0	0	1	1	1
8	183	0	0	1	1	1
8	183	0	0	1	1	1
8	183	0	0	1	0	1
8	183	0	0	1	0	1
8	183	0	0	1	0	1
8	183	0	0	1	0	1
8	183	0	0	1	0	1
8	183	0	0	1	0	1
8	183	0	0	0	0	1
8	183	0	0	0	1	1
8	183	0	0	0	1	1
8	183	0	0	0	1	1
8	183	0	0	0	1	1
8	183	0	0	0	1	1
8	183	0	0	0	1	1
8	183	0	0	0	1	1
8	183	0	0	0	1	1
8	183	0	0	0	1	1
8	183	0	0	0	1	1
8	183	0	0	0	1	1
8	183	0	0	0	1	1
8	183	0	0	0	1	1
8	183	0	0	0	1	1
8	183	0	0	1	1	4
8	183	0	0	1	0	4
8	183	0	0	0	1	4
8	183	0	0	1	1	4
8	183	0	0	1	0	4
8	183	0	0	1	0	4
8	183	0	0	1	1	4
8	183	0	0	1	0	4
8	183	0	0	1	0	4
8	183	0	0	1	0	4
8	183	0	0	1	1	4
8	183	0	0	0	1	4
8	183	0	0	1	0	4
8	183	0	0	1	0	4
8	183	0	0	1	0	4
8	183	0	0	1	0	4
8	183	0	0	1	1	4
8	183	0	0	1	0	4
8	183	0	0	0	0	4
8	183	0	0	1	0	4
8	183	0	0	1	0	4
8	183	0	0	1	0	4
8	183	0	0	1	0	4
8	183	0	0	1	0	4
8	183	0	0	1	1	4
8	183	0	0	1	0	4
8	183	0	0	0	1	4
8	183	0	1	1	0	1
8	183	0	1	1	0	1
8	183	0	1	1	0	1
8	183	0	1	1	1	1
8	183	0	1	1	1	1
8	183	0	1	1	1	1
8	183	0	1	0	0	1
8	183	0	1	0	0	1
8	183	0	1	0	0	1
8	183	0	1	0	1	1
8	183	0	1	0	1	1
8	183	0	1	1	0	1
8	183	0	1	1	0	1
8	183	0	1	1	0	1
8	183	0	1	1	1	1
8	183	0	1	0	1	1
8	183	0	1	0	1	1
8	183	0	1	0	1	1
8	183	0	1	0	1	1
8	183	0	1	0	1	1
8	183	0	1	0	1	1
8	183	0	1	0	1	1
8	183	0	1	1	0	4
8	183	0	1	1	1	4
8	183	0	1	1	0	4
8	183	0	1	1	0	4
8	183	0	1	1	0	4
8	183	0	1	1	0	4
8	183	0	1	0	0	4
8	183	0	1	1	0	4
8	183	0	1	1	0	4
8	183	0	1	1	0	4
8	183	0	1	1	0	4
9	200	1	0	1	0	2
9	200	1	0	1	0	2
9	200	1	0	1	0	2
9	200	1	0	1	0	2
9	200	1	0	1	1	2
9	200	1	0	0	1	2
9	200	1	0	0	0	2
9	200	1	0	1	0	2
9	200	1	0	1	0	2
9	200	1	0	1	1	2
9	200	1	0	1	0	2
9	200	1	0	0	0	2
9	200	1	0	1	0	2
9	200	1	0	1	0	2
9	200	1	0	1	0	2
9	200	1	0	1	0	2
9	200	1	0	1	0	2
9	200	1	0	0	1	2
9	200	1	1	1	0	2
9	200	1	1	1	0	2
9	200	1	1	1	1	2
9	200	1	1	1	0	2
9	200	1	1	1	1	2
9	200	1	1	1	1	2
9	200	1	1	1	0	2
9	200	1	1	1	1	2
9	200	1	1	1	0	2
9	200	1	1	1	1	2
9	200	1	1	1	1	2
9	200	1	1	1	1	2
9	200	1	1	0	1	2
9	200	1	1	0	0	2
9	200	1	1	0	0	2
9	200	1	1	1	0	2
9	200	1	1	1	0	2
9	200	1	1	1	0	2
9	200	1	1	1	0	2
9	200	1	1	0	1	2
9	200	1	1	1	0	2
9	200	1	1	1	1	2
10	171	0	0	1	0	2
10	171	0	0	1	1	2
10	171	0	0	1	0	2
10	171	0	0	1	0	2
10	171	0	0	0	1	2
10	171	0	0	0	0	2
10	171	0	0	0	0	2
10	171	0	0	0	0	2
10	171	0	0	1	1	2
10	171	0	0	1	0	2
10	171	0	0	1	0	2
10	171	0	0	0	0	2
10	171	0	0	1	0	6
10	171	0	0	1	0	6
10	171	0	0	1	0	6
10	171	0	0	1	0	6
10	171	0	0	0	1	6
10	171	0	0	1	0	6
10	171	0	0	1	0	6
10	171	0	0	1	0	6
10	171	0	0	0	0	6
10	171	0	0	1	0	6
10	171	0	0	1	0	6
10	171	0	0	1	0	6
10	171	0	0	1	0	6
10	171	0	0	1	0	2
10	171	0	0	1	0	2
10	171	0	0	1	0	2
10	171	0	0	1	1	2
10	171	0	0	1	0	2
10	171	0	0	1	0	2
10	171	0	0	0	0	2
10	171	0	0	0	0	2
10	171	0	0	0	1	2
10	171	0	1	1	0	2
10	171	0	1	0	1	2
10	171	0	1	1	0	2
10	171	0	1	1	0	2
10	171	0	1	1	0	2
10	171	0	1	1	0	2
10	171	0	1	0	1	2
10	171	0	1	1	1	2
10	171	0	1	1	0	2
10	171	0	1	0	1	2
10	171	0	1	0	1	2
10	171	0	1	1	0	6
10	171	0	1	1	0	6
10	171	0	1	1	0	6
10	171	0	1	0	1	6
10	171	0	1	0	1	6
10	171	0	1	1	0	6
11	180	1	0	0	1	1
11	180	1	0	0	1	1
11	180	1	0	0	1	1
11	180	1	0	0	1	1
11	180	1	0	0	0	1
11	180	1	0	1	0	1
11	180	1	0	1	0	1
11	180	1	0	1	1	1
11	180	1	0	1	0	1
11	180	1	0	1	1	1
11	180	1	0	1	1	1
11	180	1	0	1	1	1
11	180	1	0	1	1	1
11	180	1	0	0	1	1
11	180	1	0	0	1	1
11	180	1	0	0	1	1
11	180	1	0	0	1	1
11	180	1	0	0	1	1
11	180	1	0	1	0	1
11	180	1	0	1	0	1
11	180	1	0	1	0	1
11	180	1	0	1	1	1
11	180	1	0	1	0	1
11	180	1	0	1	0	1
11	180	1	0	1	1	1
11	180	1	1	0	1	1
11	180	1	1	0	1	1
11	180	1	1	1	0	1
11	180	1	1	1	0	1
11	180	1	1	1	1	1
11	180	1	1	1	1	1
11	180	1	1	1	0	1
11	180	1	1	0	1	1
11	180	1	1	0	1	1
11	180	1	1	0	1	1
11	180	1	1	1	1	1
11	180	1	1	1	1	1
11	180	1	1	1	1	1
11	180	1	1	1	1	1
11	180	1	1	1	0	1
12	160	0	0	1	0	4
12	160	0	0	1	0	4
12	160	0	0	0	0	4
12	160	0	0	0	1	4
12	160	0	0	0	0	4
12	160	0	0	0	1	4
12	160	0	0	1	0	4
12	160	0	0	0	1	4
12	160	0	0	0	1	4
12	160	0	0	1	1	4
12	160	0	0	1	1	4
12	160	0	0	0	1	4
12	160	0	0	0	1	4
12	160	0	0	1	1	4
12	160	0	0	0	1	4
12	160	0	0	0	1	4
12	160	0	0	0	1	4
12	160	0	0	0	1	4
12	160	0	0	0	1	4
12	160	0	0	1	0	4
12	160	0	0	0	1	4
12	160	0	0	1	0	4
12	160	0	1	1	0	4
12	160	0	1	1	0	4
12	160	0	1	1	1	4
12	160	0	1	1	1	4
12	160	0	1	1	0	4
12	160	0	1	1	1	4
12	160	0	1	1	0	4
12	160	0	1	1	0	4
12	160	0	1	1	0	4
12	160	0	1	0	1	4
12	160	0	1	1	0	4
12	160	0	1	1	0	4
13	185	1	0	1	0	1
13	185	1	0	1	0	1
13	185	1	0	1	0	1
13	185	1	0	0	1	1
13	185	1	0	1	0	1
13	185	1	0	1	0	1
13	185	1	0	1	1	1
13	185	1	0	1	1	1
13	185	1	0	1	1	1
13	185	1	0	1	1	1
13	185	1	0	1	1	1
13	185	1	0	0	0	1
13	185	1	0	0	1	1
13	185	1	0	0	1	1
13	185	1	0	1	1	1
13	185	1	0	1	0	1
13	185	1	0	1	0	1
13	185	1	0	1	0	1
13	185	1	0	0	0	1
13	185	1	0	0	0	1
13	185	1	0	1	0	1
13	185	1	0	1	0	1
13	185	1	0	1	0	1
13	185	1	0	1	1	1
13	185	1	0	1	1	1
13	185	1	0	1	1	1
13	185	1	0	0	1	1
13	185	1	0	0	1	1
13	185	1	0	0	0	1
13	185	1	0	1	0	2
13	185	1	0	1	0	2
13	185	1	0	1	1	2
13	185	1	0	1	1	2
13	185	1	0	1	0	2
13	185	1	0	1	1	2
13	185	1	0	1	0	2
13	185	1	0	1	0	2
13	185	1	0	1	1	2
13	185	1	0	1	0	2
13	185	1	0	1	0	2
13	185	1	0	1	1	2
13	185	1	0	0	0	2
13	185	1	0	1	0	3
13	185	1	0	1	0	3
13	185	1	0	1	0	3
13	185	1	0	1	0	3
13	185	1	0	1	0	3
13	185	1	0	1	0	3
13	185	1	0	1	0	3
13	185	1	0	1	0	3
13	185	1	0	1	0	3
13	185	1	0	0	1	3
13	185	1	0	0	1	3
13	185	1	0	0	0	3
13	185	1	0	1	0	2
13	185	1	0	1	1	2
13	185	1	0	1	1	2
13	185	1	0	1	1	2
13	185	1	0	0	0	2
13	185	1	0	0	1	2
13	185	1	1	1	0	1
13	185	1	1	1	0	1
13	185	1	1	0	1	1
13	185	1	1	1	0	1
13	185	1	1	1	0	1
13	185	1	1	1	0	1
13	185	1	1	1	1	1
13	185	1	1	1	1	1
13	185	1	1	1	1	1
13	185	1	1	0	1	1
13	185	1	1	1	0	1
13	185	1	1	0	0	1
13	185	1	1	1	0	1
13	185	1	1	1	0	1
13	185	1	1	1	1	1
13	185	1	1	1	1	1
13	185	1	1	1	1	1
13	185	1	1	0	0	1
13	185	1	1	0	1	1
13	185	1	1	0	1	1
13	185	1	1	1	1	2
13	185	1	1	1	0	2
13	185	1	1	1	0	2
13	185	1	1	1	1	2
13	185	1	1	1	0	2
13	185	1	1	1	0	2
13	185	1	1	1	1	2
13	185	1	1	1	0	2
13	185	1	1	1	0	2
13	185	1	1	1	0	2
13	185	1	1	1	0	3
13	185	1	1	1	0	3
13	185	1	1	1	0	3
13	185	1	1	1	0	3
13	185	1	1	1	1	3
13	185	1	1	1	1	3
13	185	1	1	1	0	2
13	185	1	1	1	0	2
13	185	1	1	1	0	2
13	185	1	1	0	0	2
13	185	1	1	0	1	2
13	185	1	1	1	0	2
13	185	1	1	0	1	2
14	175	0	0	1	0	6
14	175	0	0	1	0	6
14	175	0	0	0	0	6
14	175	0	0	1	0	6
14	175	0	0	1	0	6
14	175	0	0	1	0	6
14	175	0	0	1	0	6
14	175	0	0	0	0	6
14	175	0	0	1	1	6
14	175	0	0	1	0	6
14	175	0	0	0	1	6
14	175	0	0	1	0	6
14	175	0	0	1	0	2
14	175	0	0	1	0	2
14	175	0	0	1	1	2
14	175	0	0	1	0	2
14	175	0	0	1	0	2
14	175	0	0	1	0	2
14	175	0	0	1	0	2
14	175	0	0	1	0	2
14	175	0	0	1	0	2
14	175	0	0	1	0	2
14	175	0	0	1	0	2
14	175	0	0	1	0	2
14	175	0	0	1	0	2
14	175	0	0	1	0	2
14	175	0	0	0	1	2
14	175	0	0	1	1	4
14	175	0	0	1	1	4
14	175	0	0	1	0	4
14	175	0	0	1	0	4
14	175	0	0	0	1	4
14	175	0	0	1	0	4
14	175	0	0	1	1	4
14	175	0	0	1	0	4
14	175	0	0	1	0	4
14	175	0	0	1	0	4
14	175	0	1	1	0	6
14	175	0	1	0	0	6
14	175	0	1	1	0	6
14	175	0	1	1	0	6
14	175	0	1	1	0	6
14	175	0	1	1	0	6
14	175	0	1	1	0	6
14	175	0	1	1	0	6
14	175	0	1	1	0	2
14	175	0	1	1	0	2
14	175	0	1	1	0	2
14	175	0	1	1	1	2
14	175	0	1	1	0	2
14	175	0	1	1	0	2
14	175	0	1	1	0	2
14	175	0	1	0	1	4
14	175	0	1	1	0	4
14	175	0	1	1	0	4
14	175	0	1	1	0	4
15	177	1	0	1	0	2
15	177	1	0	1	1	2
15	177	1	0	1	0	2
15	177	1	0	1	0	2
15	177	1	0	1	0	2
15	177	1	0	1	0	2
15	177	1	0	1	0	2
15	177	1	0	1	1	2
15	177	1	0	0	0	2
15	177	1	0	0	1	2
15	177	1	0	1	0	2
15	177	1	0	1	0	2
15	177	1	0	1	0	2
15	177	1	0	1	0	2
15	177	1	0	1	1	2
15	177	1	0	0	1	2
15	177	1	0	0	1	2
15	177	1	0	0	0	2
15	177	1	0	0	0	2
15	177	1	0	1	1	2
15	177	1	0	1	1	2
15	177	1	0	1	0	2
15	177	1	0	0	1	2
15	177	1	0	0	1	2
15	177	1	0	0	1	2
15	177	1	0	0	1	2
15	177	1	0	0	1	2
15	177	1	0	1	0	3
15	177	1	0	1	0	3
15	177	1	0	1	0	3
15	177	1	0	1	0	3
15	177	1	0	1	0	3
15	177	1	0	0	1	3
15	177	1	0	0	1	3
15	177	1	0	0	1	3
15	177	1	0	0	0	3
15	177	1	0	1	0	3
15	177	1	0	1	0	3
15	177	1	0	1	0	3
15	177	1	0	1	0	3
15	177	1	0	1	1	3
15	177	1	0	1	1	3
15	177	1	0	1	1	3
15	177	1	0	0	1	3
15	177	1	0	0	0	3
15	177	1	0	0	1	3
15	177	1	0	1	0	3
15	177	1	0	1	0	3
15	177	1	0	0	1	3
15	177	1	0	0	0	3
15	177	1	0	1	0	3
15	177	1	0	1	0	3
15	177	1	0	1	0	3
15	177	1	0	1	0	3
15	177	1	0	0	0	3
15	177	1	0	0	0	3
15	177	1	0	1	0	3
15	177	1	0	1	0	3
15	177	1	0	1	1	3
15	177	1	0	0	1	3
15	177	1	1	1	0	2
15	177	1	1	1	0	2
15	177	1	1	0	1	2
15	177	1	1	0	0	2
15	177	1	1	1	0	2
15	177	1	1	1	0	2
15	177	1	1	0	1	2
15	177	1	1	0	1	2
15	177	1	1	1	1	3
15	177	1	1	1	0	3
15	177	1	1	1	0	3
15	177	1	1	0	1	3
15	177	1	1	0	1	3
15	177	1	1	1	1	3
15	177	1	1	1	1	3
15	177	1	1	0	1	3
15	177	1	1	0	1	3
15	177	1	1	0	0	3
15	177	1	1	1	1	3
15	177	1	1	1	1	3
15	177	1	1	1	0	3
15	177	1	1	1	0	3
15	177	1	1	1	0	3
15	177	1	1	0	1	3
15	177	1	1	1	0	3
15	177	1	1	1	0	3
15	177	1	1	1	0	3
15	177	1	1	1	1	3
15	177	1	1	1	0	3
15	177	1	1	1	0	3
15	177	1	1	1	0	3
15	177	1	1	0	1	3
15	177	1	1	0	1	3
15	177	1	1	0	0	3
15	177	1	1	1	0	3

## Sheet: Study 3
Confederate	ConfederateHeight	ConfederateSex	PedestrianHeight	ZHeightPedestrian	RelativeHeight	ZRelHeight	PedestrianSex	PedestrianAge	SameSex	PassesConfederate	Observers		Legend
1	200	1	155	-2.08843	-45	-2.90977	0	47	0	1	6		Confederate	Confederate ID
1	200	1	157	-1.81227	-43	-2.73976	0	45	0	0	6		ConfederateHeight	Height of confederate
1	200	1	158	-1.67419	-42	-2.65476	0	71	0	0	3		ConfederateSex	Sex of confederate, male (=1) or female (=0)
1	200	1	160	-1.39803	-40	-2.48475	0	26	0	1	3		PedestrianHeight	Height of pedestrian
1	200	1	160	-1.39803	-40	-2.48475	0	50	0	1	3		ZHeightPedestrian	Standardized height pedestrian (Z-score within sex)
1	200	1	160	-1.39803	-40	-2.48475	0	35	0	0	6		RelativeHeight	Pedestrian height minus confederate height
1	200	1	160	-1.39803	-40	-2.48475	0	38	0	1	7		ZRelHeight	Standardized relative height (Z-score within sex)
1	200	1	160	-1.39803	-40	-2.48475	0	60	0	1	7		PedestrianSex	Sex of pedestrian, male (=1) or female (=0)
1	200	1	162	-1.12187	-38	-2.31474	0	24	0	1	3		PedestrianAge	Age of pedestrian
1	200	1	162	-1.12187	-38	-2.31474	0	25	0	1	3		SameSex	Is the pedestrian of same sex as confederate, yes (=1) or no (=0)?
1	200	1	162	-1.12187	-38	-2.31474	0	42	0	0	6		PassesConfederate	Does the pedestrian pass the confederate closeby, yes (=1) or no (=0)?
1	200	1	162	-1.12187	-38	-2.31474	0	48	0	1	6		Observers	Observing experimenter couple ID
1	200	1	162	-1.12187	-38	-2.31474	0	65	0	0	7
1	200	1	163	-0.983789	-37	-2.22974	0	22	0	0	3
1	200	1	163	-0.983789	-37	-2.22974	0	50	0	0	6
1	200	1	163	-0.983789	-37	-2.22974	0	52	0	1	7
1	200	1	164	-0.845709	-36	-2.14474	0	64	0	1	7
1	200	1	165	-0.70763	-35	-2.05973	0	67	0	0	3
1	200	1	165	-0.70763	-35	-2.05973	0	56	0	0	3
1	200	1	165	-0.70763	-35	-2.05973	0	47	0	1	3
1	200	1	165	-0.70763	-35	-2.05973	0	58	0	0	6
1	200	1	165	-0.70763	-35	-2.05973	0	28	0	0	6
1	200	1	165	-0.70763	-35	-2.05973	0	50	0	0	6
1	200	1	165	-0.70763	-35	-2.05973	0	60	0	1	6
1	200	1	165	-0.70763	-35	-2.05973	0	60	0	0	7
1	200	1	165	-0.70763	-35	-2.05973	0	63	0	1	7
1	200	1	165	-0.70763	-35	-2.05973	0	48	0	1	7
1	200	1	165	-0.70763	-35	-2.05973	0	58	0	1	7
1	200	1	165	-0.70763	-35	-2.05973	0	50	0	1	7
1	200	1	167	-0.43147	-33	-1.88973	0	40	0	0	7
1	200	1	167	-0.43147	-33	-1.88973	0	80	0	1	7
1	200	1	168	-0.293391	-32	-1.80473	0	40	0	0	6
1	200	1	168	-0.293391	-32	-1.80473	0	21	0	0	6
1	200	1	168	-0.293391	-32	-1.80473	0	42	0	0	7
1	200	1	168	-0.293391	-32	-1.80473	0	58	0	0	7
1	200	1	168	-0.293391	-32	-1.80473	0	28	0	0	7
1	200	1	168	-0.293391	-32	-1.80473	0	58	0	0	7
1	200	1	168	-0.293391	-32	-1.80473	0	21	0	1	7
1	200	1	168	-0.293391	-32	-1.80473	0	62	0	1	7
1	200	1	168	-0.293391	-32	-1.80473	0	53	0	1	7
1	200	1	169	-0.155311	-31	-1.71972	0	51	0	1	7
1	200	1	169	-0.155311	-31	-1.71972	0	69	0	1	7
1	200	1	169	-0.155311	-31	-1.71972	0	23	0	1	7
1	200	1	169	-0.155311	-31	-1.71972	0	56	0	1	7
1	200	1	170	-0.0172312	-30	-1.63472	0	23	0	1	3
1	200	1	170	-0.0172312	-30	-1.63472	0	48	0	1	6
1	200	1	170	-0.0172312	-30	-1.63472	0	58	0	0	7
1	200	1	170	-0.0172312	-30	-1.63472	0	56	0	0	7
1	200	1	170	-0.0172312	-30	-1.63472	0	68	0	1	7
1	200	1	170	-0.0172312	-30	-1.63472	0	15	0	1	7
1	200	1	170	-0.0172312	-30	-1.63472	0	65	0	1	7
1	200	1	170	-0.0172312	-30	-1.63472	0	17	0	1	7
1	200	1	172	0.258928	-28	-1.46471	0	25	0	0	6
1	200	1	172	0.258928	-28	-1.46471	0	21	0	0	6
1	200	1	172	0.258928	-28	-1.46471	0	72	0	1	6
1	200	1	172	0.258928	-28	-1.46471	0	63	0	0	7
1	200	1	172	0.258928	-28	-1.46471	0	50	0	0	7
1	200	1	172	0.258928	-28	-1.46471	0	19	0	1	10
1	200	1	173	0.397008	-27	-1.37971	0	22	0	1	6
1	200	1	175	0.673167	-25	-1.2097	0	24	0	0	6
1	200	1	175	0.673167	-25	-1.2097	0	26	0	1	6
1	200	1	175	0.673167	-25	-1.2097	0	30	0	1	6
1	200	1	175	0.673167	-25	-1.2097	0	18	0	1	10
1	200	1	175	0.673167	-25	-1.2097	0	23	0	1	10
1	200	1	175	0.673167	-25	-1.2097	0	54	0	1	10
1	200	1	175	0.673167	-25	-1.2097	0	27	0	1	10
1	200	1	175	0.673167	-25	-1.2097	0	25	0	1	10
1	200	1	176	0.811247	-24	-1.1247	0	53	0	0	3
1	200	1	176	0.811247	-24	-1.1247	0	27	0	0	10
1	200	1	176	0.811247	-24	-1.1247	0	22	0	0	10
1	200	1	176	0.811247	-24	-1.1247	0	21	0	1	10
1	200	1	176	0.811247	-24	-1.1247	0	59	0	1	10
1	200	1	177	0.949326	-23	-1.0397	0	21	0	0	10
1	200	1	177	0.949326	-23	-1.0397	0	57	0	1	10
1	200	1	178	1.08741	-22	-0.954694	0	52	0	1	3
1	200	1	178	1.08741	-22	-0.954694	0	26	0	0	6
1	200	1	178	1.08741	-22	-0.954694	0	45	0	1	6
1	200	1	178	1.08741	-22	-0.954694	0	42	0	1	10
1	200	1	178	1.08741	-22	-0.954694	0	55	0	1	10
1	200	1	178	1.08741	-22	-0.954694	0	27	0	1	10
1	200	1	179	1.22549	-21	-0.869691	0	59	0	0	10
1	200	1	180	1.36357	-20	-0.784688	0	45	0	1	10
1	200	1	180	1.36357	-20	-0.784688	0	23	0	1	10
1	200	1	181	1.50165	-19	-0.699685	0	25	0	1	10
1	200	1	182	1.63972	-18	-0.614682	0	23	0	1	6
1	200	1	184	1.91588	-16	-0.444675	0	62	0	0	10
1	200	1	160	-2.62503	-40	-3.26926	1	66	1	1	10
1	200	1	167	-1.68573	-33	-2.67132	1	50	1	1	10
1	200	1	168	-1.55154	-32	-2.58589	1	22	1	1	10
1	200	1	169	-1.41736	-31	-2.50047	1	52	1	1	10
1	200	1	169	-1.41736	-31	-2.50047	1	67	1	1	10
1	200	1	170	-1.28317	-30	-2.41505	1	55	1	0	10
1	200	1	170	-1.28317	-30	-2.41505	1	65	1	0	10
1	200	1	171	-1.14899	-29	-2.32963	1	62	1	0	10
1	200	1	171	-1.14899	-29	-2.32963	1	52	1	0	10
1	200	1	171	-1.14899	-29	-2.32963	1	48	1	1	10
1	200	1	172	-1.0148	-28	-2.24421	1	60	1	1	6
1	200	1	172	-1.0148	-28	-2.24421	1	47	1	1	6
1	200	1	172	-1.0148	-28	-2.24421	1	72	1	0	10
1	200	1	172	-1.0148	-28	-2.24421	1	67	1	0	10
1	200	1	173	-0.880614	-27	-2.15879	1	47	1	0	10
1	200	1	174	-0.746428	-26	-2.07337	1	67	1	1	10
1	200	1	175	-0.612242	-25	-1.98795	1	22	1	0	3
1	200	1	175	-0.612242	-25	-1.98795	1	75	1	1	3
1	200	1	175	-0.612242	-25	-1.98795	1	50	1	0	10
1	200	1	175	-0.612242	-25	-1.98795	1	65	1	0	10
1	200	1	175	-0.612242	-25	-1.98795	1	32	1	1	10
1	200	1	175	-0.612242	-25	-1.98795	1	49	1	1	10
1	200	1	176	-0.478056	-24	-1.90253	1	20	1	1	3
1	200	1	176	-0.478056	-24	-1.90253	1	68	1	0	6
1	200	1	176	-0.478056	-24	-1.90253	1	51	1	1	10
1	200	1	177	-0.34387	-23	-1.81711	1	18	1	0	10
1	200	1	177	-0.34387	-23	-1.81711	1	57	1	0	10
1	200	1	178	-0.209684	-22	-1.73169	1	68	1	0	10
1	200	1	178	-0.209684	-22	-1.73169	1	23	1	1	10
1	200	1	178	-0.209684	-22	-1.73169	1	58	1	1	10
1	200	1	178	-0.209684	-22	-1.73169	1	63	1	1	10
1	200	1	179	-0.0754981	-21	-1.64627	1	28	1	0	10
1	200	1	179	-0.0754981	-21	-1.64627	1	17	1	0	10
1	200	1	180	0.058688	-20	-1.56085	1	45	1	0	3
1	200	1	180	0.058688	-20	-1.56085	1	23	1	0	3
1	200	1	180	0.058688	-20	-1.56085	1	22	1	0	3
1	200	1	180	0.058688	-20	-1.56085	1	24	1	1	3
1	200	1	180	0.058688	-20	-1.56085	1	21	1	1	10
1	200	1	180	0.058688	-20	-1.56085	1	54	1	1	10
1	200	1	180	0.058688	-20	-1.56085	1	15	1	1	10
1	200	1	182	0.32706	-18	-1.39001	1	27	1	0	3
1	200	1	182	0.32706	-18	-1.39001	1	40	1	1	6
1	200	1	182	0.32706	-18	-1.39001	1	26	1	0	10
1	200	1	182	0.32706	-18	-1.39001	1	62	1	0	10
1	200	1	182	0.32706	-18	-1.39001	1	24	1	1	10
1	200	1	182	0.32706	-18	-1.39001	1	48	1	1	10
1	200	1	183	0.461246	-17	-1.30459	1	47	1	0	10
1	200	1	183	0.461246	-17	-1.30459	1	59	1	0	10
1	200	1	184	0.595432	-16	-1.21917	1	48	1	1	10
1	200	1	185	0.729618	-15	-1.13375	1	24	1	1	3
1	200	1	185	0.729618	-15	-1.13375	1	24	1	0	6
1	200	1	185	0.729618	-15	-1.13375	1	28	1	0	10
1	200	1	185	0.729618	-15	-1.13375	1	49	1	0	10
1	200	1	185	0.729618	-15	-1.13375	1	28	1	1	10
1	200	1	185	0.729618	-15	-1.13375	1	42	1	1	10
1	200	1	185	0.729618	-15	-1.13375	1	61	1	1	10
1	200	1	186	0.863804	-14	-1.04833	1	23	1	0	10
1	200	1	188	1.13218	-12	-0.877485	1	58	1	0	6
1	200	1	188	1.13218	-12	-0.877485	1	29	1	0	10
1	200	1	188	1.13218	-12	-0.877485	1	52	1	1	10
1	200	1	189	1.26636	-11	-0.792064	1	32	1	1	10
1	200	1	190	1.40055	-10	-0.706644	1	43	1	1	3
1	200	1	190	1.40055	-10	-0.706644	1	27	1	0	6
1	200	1	190	1.40055	-10	-0.706644	1	65	1	0	10
1	200	1	190	1.40055	-10	-0.706644	1	42	1	1	10
1	200	1	195	2.07148	-5	-0.279541	1	56	1	1	3
1	200	1	196	2.20566	-4	-0.19412	1	69	1	1	10
1	200	1	200	2.74241	0	0.147562	1	48	1	1	6
2	176	0	150	-2.77882	-26	-1.29471	0	45	1	1	7
2	176	0	155	-2.08843	-21	-0.869691	0	14	1	0	9
2	176	0	155	-2.08843	-21	-0.869691	0	40	1	1	15
2	176	0	158	-1.67419	-18	-0.614682	0	44	1	0	9
2	176	0	159	-1.53611	-17	-0.529678	0	18	1	1	9
2	176	0	160	-1.39803	-16	-0.444675	0	52	1	0	7
2	176	0	161	-1.25995	-15	-0.359672	0	58	1	1	9
2	176	0	162	-1.12187	-14	-0.274669	0	58	1	0	7
2	176	0	162	-1.12187	-14	-0.274669	0	80	1	0	7
2	176	0	162	-1.12187	-14	-0.274669	0	50	1	1	7
2	176	0	165	-0.70763	-11	-0.0196596	0	75	1	0	7
2	176	0	165	-0.70763	-11	-0.0196596	0	22	1	1	7
2	176	0	165	-0.70763	-11	-0.0196596	0	80	1	1	7
2	176	0	165	-0.70763	-11	-0.0196596	0	38	1	1	7
2	176	0	165	-0.70763	-11	-0.0196596	0	18	1	1	7
2	176	0	166	-0.56955	-10	0.0653435	0	22	1	1	9
2	176	0	166	-0.56955	-10	0.0653435	0	37	1	1	9
2	176	0	167	-0.43147	-9	0.150347	0	58	1	0	7
2	176	0	167	-0.43147	-9	0.150347	0	65	1	1	7
2	176	0	167	-0.43147	-9	0.150347	0	55	1	1	7
2	176	0	167	-0.43147	-9	0.150347	0	28	1	0	9
2	176	0	168	-0.293391	-8	0.23535	0	21	1	1	7
2	176	0	168	-0.293391	-8	0.23535	0	19	1	1	7
2	176	0	168	-0.293391	-8	0.23535	0	50	1	1	15
2	176	0	169	-0.155311	-7	0.320353	0	19	1	0	7
2	176	0	169	-0.155311	-7	0.320353	0	23	1	1	7
2	176	0	169	-0.155311	-7	0.320353	0	23	1	1	7
2	176	0	169	-0.155311	-7	0.320353	0	59	1	0	9
2	176	0	169	-0.155311	-7	0.320353	0	21	1	1	9
2	176	0	169	-0.155311	-7	0.320353	0	48	1	1	9
2	176	0	170	-0.0172312	-6	0.405356	0	22	1	0	7
2	176	0	170	-0.0172312	-6	0.405356	0	45	1	1	7
2	176	0	170	-0.0172312	-6	0.405356	0	42	1	1	7
2	176	0	170	-0.0172312	-6	0.405356	0	50	1	1	7
2	176	0	170	-0.0172312	-6	0.405356	0	22	1	1	7
2	176	0	170	-0.0172312	-6	0.405356	0	56	1	1	9
2	176	0	170	-0.0172312	-6	0.405356	0	36	1	1	15
2	176	0	170	-0.0172312	-6	0.405356	0	26	1	1	15
2	176	0	170	-0.0172312	-6	0.405356	0	57	1	1	15
2	176	0	171	0.120848	-5	0.490359	0	26	1	0	9
2	176	0	171	0.120848	-5	0.490359	0	47	1	1	9
2	176	0	171	0.120848	-5	0.490359	0	23	1	1	15
2	176	0	172	0.258928	-4	0.575362	0	52	1	0	4
2	176	0	172	0.258928	-4	0.575362	0	58	1	1	4
2	176	0	172	0.258928	-4	0.575362	0	28	1	0	7
2	176	0	172	0.258928	-4	0.575362	0	42	1	1	7
2	176	0	172	0.258928	-4	0.575362	0	26	1	1	7
2	176	0	172	0.258928	-4	0.575362	0	22	1	1	7
2	176	0	172	0.258928	-4	0.575362	0	22	1	1	9
2	176	0	172	0.258928	-4	0.575362	0	35	1	1	15
2	176	0	172	0.258928	-4	0.575362	0	24	1	1	15
2	176	0	172	0.258928	-4	0.575362	0	67	1	1	15
2	176	0	172	0.258928	-4	0.575362	0	43	1	1	15
2	176	0	173	0.397008	-3	0.660365	0	58	1	0	9
2	176	0	173	0.397008	-3	0.660365	0	23	1	0	9
2	176	0	173	0.397008	-3	0.660365	0	55	1	0	9
2	176	0	174	0.535087	-2	0.745369	0	21	1	0	9
2	176	0	175	0.673167	-1	0.830372	0	25	1	1	7
2	176	0	175	0.673167	-1	0.830372	0	21	1	0	9
2	176	0	175	0.673167	-1	0.830372	0	30	1	1	15
2	176	0	175	0.673167	-1	0.830372	0	21	1	1	15
2	176	0	176	0.811247	0	0.915375	0	23	1	1	9
2	176	0	176	0.811247	0	0.915375	0	55	1	1	15
2	176	0	177	0.949326	1	1.00038	0	28	1	1	9
2	176	0	177	0.949326	1	1.00038	0	50	1	0	15
2	176	0	177	0.949326	1	1.00038	0	24	1	0	15
2	176	0	177	0.949326	1	1.00038	0	23	1	1	15
2	176	0	177	0.949326	1	1.00038	0	21	1	1	15
2	176	0	177	0.949326	1	1.00038	0	26	1	1	15
2	176	0	179	1.22549	3	1.17038	0	18	1	1	9
2	176	0	179	1.22549	3	1.17038	0	29	1	1	9
2	176	0	179	1.22549	3	1.17038	0	42	1	1	15
2	176	0	180	1.36357	4	1.25539	0	22	1	1	7
2	176	0	180	1.36357	4	1.25539	0	17	1	1	7
2	176	0	180	1.36357	4	1.25539	0	57	1	0	15
2	176	0	180	1.36357	4	1.25539	0	24	1	1	15
2	176	0	181	1.50165	5	1.34039	0	32	1	0	15
2	176	0	182	1.63972	6	1.42539	0	58	1	1	9
2	176	0	182	1.63972	6	1.42539	0	38	1	1	15
2	176	0	182	1.63972	6	1.42539	0	24	1	1	15
2	176	0	182	1.63972	6	1.42539	0	34	1	1	15
2	176	0	183	1.7778	7	1.5104	0	40	1	0	15
2	176	0	185	2.05396	9	1.6804	0	30	1	1	15
2	176	0	190	2.74436	14	2.10542	0	50	1	1	15
2	176	0	163	-2.22247	-13	-0.962905	1	59	0	0	9
2	176	0	163	-2.22247	-13	-0.962905	1	50	0	1	9
2	176	0	165	-1.9541	-11	-0.792064	1	45	0	1	7
2	176	0	170	-1.28317	-6	-0.364962	1	32	0	0	7
2	176	0	170	-1.28317	-6	-0.364962	1	21	0	0	7
2	176	0	170	-1.28317	-6	-0.364962	1	32	0	1	7
2	176	0	170	-1.28317	-6	-0.364962	1	26	0	0	15
2	176	0	170	-1.28317	-6	-0.364962	1	25	0	1	15
2	176	0	171	-1.14899	-5	-0.279541	1	26	0	0	9
2	176	0	173	-0.880614	-3	-0.1087	1	65	0	0	7
2	176	0	173	-0.880614	-3	-0.1087	1	32	0	1	7
2	176	0	174	-0.746428	-2	-0.0232794	1	38	0	1	15
2	176	0	175	-0.612242	-1	0.0621411	1	58	0	0	7
2	176	0	175	-0.612242	-1	0.0621411	1	35	0	1	7
2	176	0	175	-0.612242	-1	0.0621411	1	22	0	1	7
2	176	0	175	-0.612242	-1	0.0621411	1	22	0	1	7
2	176	0	175	-0.612242	-1	0.0621411	1	24	0	1	7
2	176	0	175	-0.612242	-1	0.0621411	1	43	0	0	9
2	176	0	175	-0.612242	-1	0.0621411	1	58	0	0	9
2	176	0	175	-0.612242	-1	0.0621411	1	21	0	1	9
2	176	0	175	-0.612242	-1	0.0621411	1	27	0	1	9
2	176	0	176	-0.478056	0	0.147562	1	25	0	0	9
2	176	0	177	-0.34387	1	0.232982	1	29	0	0	9
2	176	0	177	-0.34387	1	0.232982	1	53	0	1	9
2	176	0	177	-0.34387	1	0.232982	1	22	0	1	9
2	176	0	177	-0.34387	1	0.232982	1	52	0	0	15
2	176	0	177	-0.34387	1	0.232982	1	33	0	1	15
2	176	0	178	-0.209684	2	0.318403	1	23	0	1	9
2	176	0	179	-0.0754981	3	0.403823	1	17	0	0	9
2	176	0	180	0.058688	4	0.489244	1	32	0	0	7
2	176	0	180	0.058688	4	0.489244	1	28	0	0	7
2	176	0	180	0.058688	4	0.489244	1	21	0	1	7
2	176	0	180	0.058688	4	0.489244	1	42	0	1	7
2	176	0	180	0.058688	4	0.489244	1	24	0	0	9
2	176	0	180	0.058688	4	0.489244	1	60	0	0	15
2	176	0	180	0.058688	4	0.489244	1	65	0	0	15
2	176	0	180	0.058688	4	0.489244	1	60	0	1	15
2	176	0	180	0.058688	4	0.489244	1	42	0	1	15
2	176	0	180	0.058688	4	0.489244	1	29	0	1	15
2	176	0	181	0.192874	5	0.574664	1	23	0	0	9
2	176	0	181	0.192874	5	0.574664	1	60	0	0	9
2	176	0	181	0.192874	5	0.574664	1	68	0	1	9
2	176	0	182	0.32706	6	0.660085	1	32	0	0	9
2	176	0	182	0.32706	6	0.660085	1	26	0	1	9
2	176	0	182	0.32706	6	0.660085	1	24	0	0	15
2	176	0	182	0.32706	6	0.660085	1	26	0	1	15
2	176	0	183	0.461246	7	0.745505	1	59	0	0	9
2	176	0	184	0.595432	8	0.830926	1	20	0	1	9
2	176	0	184	0.595432	8	0.830926	1	56	0	1	15
2	176	0	185	0.729618	9	0.916346	1	30	0	0	7
2	176	0	185	0.729618	9	0.916346	1	38	0	1	7
2	176	0	185	0.729618	9	0.916346	1	68	0	1	7
2	176	0	185	0.729618	9	0.916346	1	30	0	0	9
2	176	0	186	0.863804	10	1.00177	1	34	0	0	9
2	176	0	187	0.99799	11	1.08719	1	44	0	0	9
2	176	0	187	0.99799	11	1.08719	1	21	0	1	9
2	176	0	188	1.13218	12	1.17261	1	51	0	0	15
2	176	0	188	1.13218	12	1.17261	1	30	0	1	15
2	176	0	190	1.40055	14	1.34345	1	40	0	0	7
2	176	0	190	1.40055	14	1.34345	1	45	0	1	7
2	176	0	190	1.40055	14	1.34345	1	28	0	0	9
2	176	0	190	1.40055	14	1.34345	1	42	0	1	15
2	176	0	190	1.40055	14	1.34345	1	41	0	1	15
2	176	0	195	2.07148	19	1.77055	1	28	0	1	15
2	176	0	195	2.07148	19	1.77055	1	32	0	0	15
2	176	0	200	2.74241	24	2.19765	1	42	0	0	15
3	183	0	149	-2.9169	-34	-1.97473	0	60	1	1	11
3	183	0	152	-2.50267	-31	-1.71972	0	57	1	0	11
3	183	0	155	-2.08843	-28	-1.46471	0	35	1	0	2
3	183	0	155	-2.08843	-28	-1.46471	0	65	1	1	2
3	183	0	156	-1.95035	-27	-1.37971	0	58	1	1	2
3	183	0	156	-1.95035	-27	-1.37971	0	67	1	0	8
3	183	0	158	-1.67419	-25	-1.2097	0	38	1	0	2
3	183	0	158	-1.67419	-25	-1.2097	0	60	1	1	2
3	183	0	158	-1.67419	-25	-1.2097	0	50	1	1	2
3	183	0	158	-1.67419	-25	-1.2097	0	60	1	1	2
3	183	0	158	-1.67419	-25	-1.2097	0	64	1	0	11
3	183	0	158	-1.67419	-25	-1.2097	0	17	1	1	11
3	183	0	159	-1.53611	-24	-1.1247	0	63	1	0	8
3	183	0	160	-1.39803	-23	-1.0397	0	56	1	1	2
3	183	0	160	-1.39803	-23	-1.0397	0	66	1	0	8
3	183	0	160	-1.39803	-23	-1.0397	0	62	1	0	8
3	183	0	160	-1.39803	-23	-1.0397	0	27	1	1	8
3	183	0	161	-1.25995	-22	-0.954694	0	40	1	1	8
3	183	0	161	-1.25995	-22	-0.954694	0	58	1	1	11
3	183	0	161	-1.25995	-22	-0.954694	0	61	1	1	11
3	183	0	162	-1.12187	-21	-0.869691	0	46	1	0	11
3	183	0	163	-0.983789	-20	-0.784688	0	28	1	0	11
3	183	0	164	-0.845709	-19	-0.699685	0	20	1	0	2
3	183	0	164	-0.845709	-19	-0.699685	0	50	1	0	11
3	183	0	164	-0.845709	-19	-0.699685	0	63	1	1	11
3	183	0	165	-0.70763	-18	-0.614682	0	22	1	1	2
3	183	0	165	-0.70763	-18	-0.614682	0	60	1	1	8
3	183	0	165	-0.70763	-18	-0.614682	0	19	1	1	11
3	183	0	166	-0.56955	-17	-0.529678	0	18	1	0	2
3	183	0	166	-0.56955	-17	-0.529678	0	29	1	1	8
3	183	0	166	-0.56955	-17	-0.529678	0	53	1	1	11
3	183	0	167	-0.43147	-16	-0.444675	0	46	1	1	2
3	183	0	167	-0.43147	-16	-0.444675	0	53	1	1	8
3	183	0	167	-0.43147	-16	-0.444675	0	27	1	1	8
3	183	0	167	-0.43147	-16	-0.444675	0	49	1	0	11
3	183	0	167	-0.43147	-16	-0.444675	0	18	1	1	11
3	183	0	167	-0.43147	-16	-0.444675	0	24	1	1	11
3	183	0	168	-0.293391	-15	-0.359672	0	20	1	0	2
3	183	0	168	-0.293391	-15	-0.359672	0	67	1	1	2
3	183	0	168	-0.293391	-15	-0.359672	0	48	1	1	8
3	183	0	168	-0.293391	-15	-0.359672	0	21	1	1	11
3	183	0	169	-0.155311	-14	-0.274669	0	33	1	0	2
3	183	0	169	-0.155311	-14	-0.274669	0	22	1	0	8
3	183	0	169	-0.155311	-14	-0.274669	0	71	1	1	8
3	183	0	169	-0.155311	-14	-0.274669	0	25	1	1	8
3	183	0	169	-0.155311	-14	-0.274669	0	17	1	0	11
3	183	0	169	-0.155311	-14	-0.274669	0	18	1	1	11
3	183	0	170	-0.0172312	-13	-0.189666	0	55	1	0	2
3	183	0	170	-0.0172312	-13	-0.189666	0	42	1	0	11
3	183	0	171	0.120848	-12	-0.104663	0	23	1	1	8
3	183	0	171	0.120848	-12	-0.104663	0	49	1	0	11
3	183	0	171	0.120848	-12	-0.104663	0	19	1	1	11
3	183	0	171	0.120848	-12	-0.104663	0	27	1	1	11
3	183	0	172	0.258928	-11	-0.0196596	0	50	1	0	2
3	183	0	172	0.258928	-11	-0.0196596	0	27	1	0	8
3	183	0	172	0.258928	-11	-0.0196596	0	21	1	1	11
3	183	0	173	0.397008	-10	0.0653435	0	17	1	1	8
3	183	0	174	0.535087	-9	0.150347	0	23	1	0	2
3	183	0	174	0.535087	-9	0.150347	0	21	1	1	2
3	183	0	174	0.535087	-9	0.150347	0	19	1	1	8
3	183	0	175	0.673167	-8	0.23535	0	48	1	1	2
3	183	0	175	0.673167	-8	0.23535	0	45	1	0	8
3	183	0	175	0.673167	-8	0.23535	0	19	1	1	8
3	183	0	175	0.673167	-8	0.23535	0	21	1	1	8
3	183	0	175	0.673167	-8	0.23535	0	48	1	1	11
3	183	0	176	0.811247	-7	0.320353	0	30	1	1	2
3	183	0	177	0.949326	-6	0.405356	0	30	1	0	2
3	183	0	177	0.949326	-6	0.405356	0	48	1	0	8
3	183	0	177	0.949326	-6	0.405356	0	21	1	1	8
3	183	0	177	0.949326	-6	0.405356	0	23	1	0	11
3	183	0	177	0.949326	-6	0.405356	0	28	1	1	11
3	183	0	177	0.949326	-6	0.405356	0	31	1	1	11
3	183	0	178	1.08741	-5	0.490359	0	27	1	0	8
3	183	0	178	1.08741	-5	0.490359	0	23	1	0	11
3	183	0	179	1.22549	-4	0.575362	0	32	1	1	2
3	183	0	179	1.22549	-4	0.575362	0	28	1	1	8
3	183	0	179	1.22549	-4	0.575362	0	18	1	0	11
3	183	0	179	1.22549	-4	0.575362	0	19	1	1	11
3	183	0	180	1.36357	-3	0.660365	0	36	1	0	2
3	183	0	180	1.36357	-3	0.660365	0	26	1	0	8
3	183	0	181	1.50165	-2	0.745369	0	50	1	1	2
3	183	0	181	1.50165	-2	0.745369	0	25	1	1	2
3	183	0	182	1.63972	-1	0.830372	0	60	1	1	2
3	183	0	182	1.63972	-1	0.830372	0	25	1	0	8
3	183	0	182	1.63972	-1	0.830372	0	45	1	1	8
3	183	0	182	1.63972	-1	0.830372	0	18	1	1	8
3	183	0	182	1.63972	-1	0.830372	0	28	1	1	11
3	183	0	185	2.05396	2	1.08538	0	38	1	0	2
3	183	0	185	2.05396	2	1.08538	0	27	1	0	8
3	183	0	148	-4.23527	-35	-2.84216	1	11	0	0	11
3	183	0	161	-2.49085	-22	-1.73169	1	57	0	1	11
3	183	0	162	-2.35666	-21	-1.64627	1	68	0	1	11
3	183	0	164	-2.08829	-19	-1.47543	1	59	0	1	8
3	183	0	166	-1.81992	-17	-1.30459	1	66	0	1	8
3	183	0	166	-1.81992	-17	-1.30459	1	32	0	1	11
3	183	0	168	-1.55154	-15	-1.13375	1	74	0	0	8
3	183	0	168	-1.55154	-15	-1.13375	1	61	0	1	11
3	183	0	170	-1.28317	-13	-0.962905	1	60	0	0	2
3	183	0	171	-1.14899	-12	-0.877485	1	41	0	0	8
3	183	0	171	-1.14899	-12	-0.877485	1	26	0	1	8
3	183	0	172	-1.0148	-11	-0.792064	1	58	0	0	2
3	183	0	173	-0.880614	-10	-0.706644	1	43	0	0	8
3	183	0	173	-0.880614	-10	-0.706644	1	51	0	1	8
3	183	0	174	-0.746428	-9	-0.621223	1	25	0	0	2
3	183	0	174	-0.746428	-9	-0.621223	1	63	0	1	8
3	183	0	174	-0.746428	-9	-0.621223	1	27	0	0	11
3	183	0	175	-0.612242	-8	-0.535803	1	30	0	1	2
3	183	0	176	-0.478056	-7	-0.450382	1	36	0	1	2
3	183	0	176	-0.478056	-7	-0.450382	1	18	0	1	2
3	183	0	176	-0.478056	-7	-0.450382	1	18	0	1	11
3	183	0	177	-0.34387	-6	-0.364962	1	20	0	0	2
3	183	0	177	-0.34387	-6	-0.364962	1	20	0	1	2
3	183	0	178	-0.209684	-5	-0.279541	1	50	0	0	8
3	183	0	178	-0.209684	-5	-0.279541	1	53	0	1	11
3	183	0	179	-0.0754981	-4	-0.19412	1	22	0	0	8
3	183	0	179	-0.0754981	-4	-0.19412	1	29	0	1	11
3	183	0	180	0.058688	-3	-0.1087	1	40	0	0	2
3	183	0	180	0.058688	-3	-0.1087	1	45	0	0	2
3	183	0	180	0.058688	-3	-0.1087	1	70	0	1	2
3	183	0	180	0.058688	-3	-0.1087	1	26	0	0	8
3	183	0	180	0.058688	-3	-0.1087	1	27	0	0	11
3	183	0	180	0.058688	-3	-0.1087	1	26	0	1	11
3	183	0	180	0.058688	-3	-0.1087	1	27	0	1	11
3	183	0	181	0.192874	-2	-0.0232794	1	40	0	0	2
3	183	0	181	0.192874	-2	-0.0232794	1	24	0	0	8
3	183	0	181	0.192874	-2	-0.0232794	1	28	0	0	8
3	183	0	182	0.32706	-1	0.0621411	1	64	0	1	8
3	183	0	182	0.32706	-1	0.0621411	1	17	0	1	11
3	183	0	183	0.461246	0	0.147562	1	20	0	1	2
3	183	0	183	0.461246	0	0.147562	1	27	0	0	8
3	183	0	183	0.461246	0	0.147562	1	23	0	0	8
3	183	0	183	0.461246	0	0.147562	1	27	0	1	11
3	183	0	184	0.595432	1	0.232982	1	55	0	1	2
3	183	0	184	0.595432	1	0.232982	1	80	0	1	2
3	183	0	184	0.595432	1	0.232982	1	23	0	0	11
3	183	0	185	0.729618	2	0.318403	1	22	0	0	2
3	183	0	186	0.863804	3	0.403823	1	45	0	1	2
3	183	0	186	0.863804	3	0.403823	1	53	0	0	8
3	183	0	186	0.863804	3	0.403823	1	27	0	0	8
3	183	0	186	0.863804	3	0.403823	1	49	0	0	11
3	183	0	187	0.99799	4	0.489244	1	38	0	0	2
3	183	0	187	0.99799	4	0.489244	1	26	0	0	8
3	183	0	187	0.99799	4	0.489244	1	26	0	1	11
3	183	0	188	1.13218	5	0.574664	1	40	0	1	11
3	183	0	190	1.40055	7	0.745505	1	22	0	0	11
3	183	0	192	1.66892	9	0.916346	1	45	0	0	2
3	183	0	192	1.66892	9	0.916346	1	56	0	0	2
3	183	0	192	1.66892	9	0.916346	1	60	0	1	2
3	183	0	196	2.20566	13	1.25803	1	27	0	1	8
3	183	0	198	2.47404	15	1.42887	1	45	0	0	2
4	171	0	150	-2.77882	-21	-0.869691	0	39	1	0	4
4	171	0	150	-2.77882	-21	-0.869691	0	40	1	0	4
4	171	0	150	-2.77882	-21	-0.869691	0	58	1	0	4
4	171	0	153	-2.36459	-18	-0.614682	0	40	1	1	4
4	171	0	156	-1.95035	-15	-0.359672	0	23	1	1	14
4	171	0	158	-1.67419	-13	-0.189666	0	50	1	1	4
4	171	0	160	-1.39803	-11	-0.0196596	0	30	1	1	4
4	171	0	160	-1.39803	-11	-0.0196596	0	65	1	0	8
4	171	0	163	-0.983789	-8	0.23535	0	63	1	0	4
4	171	0	163	-0.983789	-8	0.23535	0	63	1	1	4
4	171	0	163	-0.983789	-8	0.23535	0	30	1	1	4
4	171	0	163	-0.983789	-8	0.23535	0	24	1	1	4
4	171	0	163	-0.983789	-8	0.23535	0	25	1	1	4
4	171	0	164	-0.845709	-7	0.320353	0	65	1	0	14
4	171	0	165	-0.70763	-6	0.405356	0	55	1	0	4
4	171	0	165	-0.70763	-6	0.405356	0	58	1	1	4
4	171	0	165	-0.70763	-6	0.405356	0	23	1	1	4
4	171	0	165	-0.70763	-6	0.405356	0	45	1	1	4
4	171	0	165	-0.70763	-6	0.405356	0	67	1	1	8
4	171	0	165	-0.70763	-6	0.405356	0	68	1	0	14
4	171	0	167	-0.43147	-4	0.575362	0	26	1	0	4
4	171	0	167	-0.43147	-4	0.575362	0	28	1	0	4
4	171	0	167	-0.43147	-4	0.575362	0	48	1	1	4
4	171	0	167	-0.43147	-4	0.575362	0	58	1	1	4
4	171	0	167	-0.43147	-4	0.575362	0	44	1	1	8
4	171	0	167	-0.43147	-4	0.575362	0	48	1	1	14
4	171	0	168	-0.293391	-3	0.660365	0	20	1	0	4
4	171	0	168	-0.293391	-3	0.660365	0	65	1	0	4
4	171	0	168	-0.293391	-3	0.660365	0	63	1	0	4
4	171	0	168	-0.293391	-3	0.660365	0	50	1	0	4
4	171	0	168	-0.293391	-3	0.660365	0	23	1	0	4
4	171	0	168	-0.293391	-3	0.660365	0	58	1	1	4
4	171	0	168	-0.293391	-3	0.660365	0	24	1	1	4
4	171	0	168	-0.293391	-3	0.660365	0	66	1	1	8
4	171	0	168	-0.293391	-3	0.660365	0	46	1	1	8
4	171	0	168	-0.293391	-3	0.660365	0	30	1	1	14
4	171	0	168	-0.293391	-3	0.660365	0	17	1	1	14
4	171	0	170	-0.0172312	-1	0.830372	0	25	1	0	4
4	171	0	170	-0.0172312	-1	0.830372	0	58	1	0	4
4	171	0	170	-0.0172312	-1	0.830372	0	33	1	0	4
4	171	0	170	-0.0172312	-1	0.830372	0	26	1	1	4
4	171	0	170	-0.0172312	-1	0.830372	0	38	1	1	4
4	171	0	170	-0.0172312	-1	0.830372	0	24	1	1	4
4	171	0	170	-0.0172312	-1	0.830372	0	26	1	0	14
4	171	0	170	-0.0172312	-1	0.830372	0	34	1	1	14
4	171	0	170	-0.0172312	-1	0.830372	0	15	1	1	14
4	171	0	171	0.120848	0	0.915375	0	28	1	0	8
4	171	0	171	0.120848	0	0.915375	0	17	1	0	8
4	171	0	172	0.258928	1	1.00038	0	43	1	1	8
4	171	0	172	0.258928	1	1.00038	0	48	1	1	14
4	171	0	172	0.258928	1	1.00038	0	23	1	1	14
4	171	0	172	0.258928	1	1.00038	0	38	1	1	14
4	171	0	172	0.258928	1	1.00038	0	20	1	1	14
4	171	0	173	0.397008	2	1.08538	0	18	1	0	4
4	171	0	173	0.397008	2	1.08538	0	63	1	1	4
4	171	0	173	0.397008	2	1.08538	0	22	1	1	4
4	171	0	173	0.397008	2	1.08538	0	21	1	1	4
4	171	0	173	0.397008	2	1.08538	0	23	1	1	4
4	171	0	173	0.397008	2	1.08538	0	28	1	0	14
4	171	0	173	0.397008	2	1.08538	0	22	1	1	14
4	171	0	173	0.397008	2	1.08538	0	30	1	1	14
4	171	0	173	0.397008	2	1.08538	0	20	1	1	14
4	171	0	174	0.535087	3	1.17038	0	35	1	1	4
4	171	0	174	0.535087	3	1.17038	0	28	1	1	4
4	171	0	174	0.535087	3	1.17038	0	27	1	0	14
4	171	0	174	0.535087	3	1.17038	0	30	1	0	14
4	171	0	175	0.673167	4	1.25539	0	36	1	0	4
4	171	0	175	0.673167	4	1.25539	0	73	1	0	4
4	171	0	175	0.673167	4	1.25539	0	29	1	1	4
4	171	0	175	0.673167	4	1.25539	0	20	1	0	14
4	171	0	175	0.673167	4	1.25539	0	20	1	1	14
4	171	0	175	0.673167	4	1.25539	0	30	1	1	14
4	171	0	176	0.811247	5	1.34039	0	47	1	1	8
4	171	0	176	0.811247	5	1.34039	0	20	1	1	14
4	171	0	178	1.08741	7	1.5104	0	28	1	0	4
4	171	0	178	1.08741	7	1.5104	0	34	1	0	4
4	171	0	178	1.08741	7	1.5104	0	22	1	1	4
4	171	0	178	1.08741	7	1.5104	0	26	1	1	4
4	171	0	178	1.08741	7	1.5104	0	18	1	0	8
4	171	0	178	1.08741	7	1.5104	0	24	1	1	14
4	171	0	179	1.22549	8	1.5954	0	30	1	0	4
4	171	0	179	1.22549	8	1.5954	0	50	1	0	4
4	171	0	179	1.22549	8	1.5954	0	25	1	0	8
4	171	0	180	1.36357	9	1.6804	0	33	1	0	4
4	171	0	180	1.36357	9	1.6804	0	24	1	0	14
4	171	0	180	1.36357	9	1.6804	0	25	1	1	14
4	171	0	182	1.63972	11	1.85041	0	52	1	0	8
4	171	0	183	1.7778	12	1.93541	0	25	1	0	4
4	171	0	184	1.91588	13	2.02042	0	48	1	1	8
4	171	0	192	3.02052	21	2.70044	0	24	1	1	4
4	171	0	150	-3.96689	-21	-1.64627	1	35	0	1	14
4	171	0	153	-3.56434	-18	-1.39001	1	25	0	0	14
4	171	0	170	-1.28317	-1	0.0621411	1	57	0	0	4
4	171	0	170	-1.28317	-1	0.0621411	1	60	0	1	14
4	171	0	173	-0.880614	2	0.318403	1	50	0	0	4
4	171	0	173	-0.880614	2	0.318403	1	49	0	0	8
4	171	0	173	-0.880614	2	0.318403	1	50	0	1	14
4	171	0	173	-0.880614	2	0.318403	1	62	0	1	14
4	171	0	174	-0.746428	3	0.403823	1	60	0	0	4
4	171	0	175	-0.612242	4	0.489244	1	35	0	0	4
4	171	0	175	-0.612242	4	0.489244	1	50	0	0	14
4	171	0	176	-0.478056	5	0.574664	1	18	0	1	14
4	171	0	177	-0.34387	6	0.660085	1	50	0	0	14
4	171	0	178	-0.209684	7	0.745505	1	22	0	1	4
4	171	0	178	-0.209684	7	0.745505	1	68	0	1	4
4	171	0	178	-0.209684	7	0.745505	1	62	0	1	8
4	171	0	178	-0.209684	7	0.745505	1	29	0	1	8
4	171	0	178	-0.209684	7	0.745505	1	15	0	0	14
4	171	0	178	-0.209684	7	0.745505	1	50	0	1	14
4	171	0	179	-0.0754981	8	0.830926	1	55	0	0	4
4	171	0	179	-0.0754981	8	0.830926	1	30	0	1	4
4	171	0	179	-0.0754981	8	0.830926	1	48	0	0	8
4	171	0	180	0.058688	9	0.916346	1	43	0	0	4
4	171	0	180	0.058688	9	0.916346	1	58	0	0	4
4	171	0	180	0.058688	9	0.916346	1	26	0	0	4
4	171	0	180	0.058688	9	0.916346	1	18	0	0	4
4	171	0	180	0.058688	9	0.916346	1	54	0	0	4
4	171	0	180	0.058688	9	0.916346	1	26	0	1	4
4	171	0	180	0.058688	9	0.916346	1	23	0	0	14
4	171	0	180	0.058688	9	0.916346	1	25	0	0	14
4	171	0	180	0.058688	9	0.916346	1	45	0	1	14
4	171	0	180	0.058688	9	0.916346	1	25	0	1	14
4	171	0	180	0.058688	9	0.916346	1	35	0	1	14
4	171	0	180	0.058688	9	0.916346	1	23	0	1	14
4	171	0	181	0.192874	10	1.00177	1	48	0	1	14
4	171	0	182	0.32706	11	1.08719	1	53	0	0	8
4	171	0	182	0.32706	11	1.08719	1	40	0	0	14
4	171	0	182	0.32706	11	1.08719	1	26	0	1	14
4	171	0	183	0.461246	12	1.17261	1	53	0	0	4
4	171	0	183	0.461246	12	1.17261	1	27	0	0	8
4	171	0	183	0.461246	12	1.17261	1	24	0	1	14
4	171	0	184	0.595432	13	1.25803	1	33	0	1	4
4	171	0	184	0.595432	13	1.25803	1	63	0	1	4
4	171	0	184	0.595432	13	1.25803	1	48	0	0	8
4	171	0	184	0.595432	13	1.25803	1	22	0	1	14
4	171	0	185	0.729618	14	1.34345	1	50	0	0	4
4	171	0	185	0.729618	14	1.34345	1	35	0	0	4
4	171	0	185	0.729618	14	1.34345	1	50	0	0	4
4	171	0	185	0.729618	14	1.34345	1	28	0	0	4
4	171	0	185	0.729618	14	1.34345	1	55	0	1	4
4	171	0	185	0.729618	14	1.34345	1	55	0	1	4
4	171	0	185	0.729618	14	1.34345	1	50	0	0	14
4	171	0	185	0.729618	14	1.34345	1	58	0	0	14
4	171	0	185	0.729618	14	1.34345	1	54	0	0	14
4	171	0	187	0.99799	16	1.51429	1	60	0	0	4
4	171	0	188	1.13218	17	1.59971	1	52	0	0	4
4	171	0	189	1.26636	18	1.68513	1	45	0	1	4
4	171	0	189	1.26636	18	1.68513	1	53	0	1	4
4	171	0	190	1.40055	19	1.77055	1	34	0	0	4
4	171	0	196	2.20566	25	2.28307	1	29	0	0	4
5	185	1	150	-2.77882	-35	-2.05973	0	53	0	1	1
5	185	1	150	-2.77882	-35	-2.05973	0	14	0	1	13
5	185	1	155	-2.08843	-30	-1.63472	0	72	0	1	16
5	185	1	157	-1.81227	-28	-1.46471	0	35	0	0	13
5	185	1	158	-1.67419	-27	-1.37971	0	65	0	1	16
5	185	1	160	-1.39803	-25	-1.2097	0	53	0	0	1
5	185	1	162	-1.12187	-23	-1.0397	0	55	0	1	13
5	185	1	162	-1.12187	-23	-1.0397	0	55	0	1	13
5	185	1	163	-0.983789	-22	-0.954694	0	38	0	0	13
5	185	1	163	-0.983789	-22	-0.954694	0	30	0	1	13
5	185	1	163	-0.983789	-22	-0.954694	0	40	0	1	13
5	185	1	165	-0.70763	-20	-0.784688	0	26	0	0	1
5	185	1	165	-0.70763	-20	-0.784688	0	46	0	0	1
5	185	1	165	-0.70763	-20	-0.784688	0	50	0	0	1
5	185	1	165	-0.70763	-20	-0.784688	0	80	0	1	5
5	185	1	166	-0.56955	-19	-0.699685	0	60	0	1	1
5	185	1	167	-0.43147	-18	-0.614682	0	19	0	0	1
5	185	1	167	-0.43147	-18	-0.614682	0	53	0	1	1
5	185	1	167	-0.43147	-18	-0.614682	0	35	0	1	1
5	185	1	167	-0.43147	-18	-0.614682	0	25	0	1	1
5	185	1	167	-0.43147	-18	-0.614682	0	60	0	1	5
5	185	1	168	-0.293391	-17	-0.529678	0	58	0	0	5
5	185	1	168	-0.293391	-17	-0.529678	0	32	0	1	5
5	185	1	168	-0.293391	-17	-0.529678	0	35	0	1	5
5	185	1	168	-0.293391	-17	-0.529678	0	25	0	1	13
5	185	1	170	-0.0172312	-15	-0.359672	0	57	0	0	1
5	185	1	170	-0.0172312	-15	-0.359672	0	30	0	0	1
5	185	1	170	-0.0172312	-15	-0.359672	0	52	0	1	1
5	185	1	170	-0.0172312	-15	-0.359672	0	23	0	0	13
5	185	1	170	-0.0172312	-15	-0.359672	0	19	0	0	13
5	185	1	170	-0.0172312	-15	-0.359672	0	22	0	1	13
5	185	1	170	-0.0172312	-15	-0.359672	0	50	0	1	13
5	185	1	170	-0.0172312	-15	-0.359672	0	50	0	1	13
5	185	1	170	-0.0172312	-15	-0.359672	0	67	0	1	13
5	185	1	170	-0.0172312	-15	-0.359672	0	23	0	1	13
5	185	1	170	-0.0172312	-15	-0.359672	0	55	0	0	16
5	185	1	170	-0.0172312	-15	-0.359672	0	55	0	0	16
5	185	1	170	-0.0172312	-15	-0.359672	0	21	0	0	16
5	185	1	170	-0.0172312	-15	-0.359672	0	62	0	0	16
5	185	1	170	-0.0172312	-15	-0.359672	0	45	0	1	16
5	185	1	170	-0.0172312	-15	-0.359672	0	45	0	1	16
5	185	1	171	0.120848	-14	-0.274669	0	22	0	1	1
5	185	1	171	0.120848	-14	-0.274669	0	52	0	1	16
5	185	1	171	0.120848	-14	-0.274669	0	42	0	1	16
5	185	1	172	0.258928	-13	-0.189666	0	40	0	0	5
5	185	1	172	0.258928	-13	-0.189666	0	25	0	0	13
5	185	1	172	0.258928	-13	-0.189666	0	40	0	1	13
5	185	1	172	0.258928	-13	-0.189666	0	35	0	1	13
5	185	1	172	0.258928	-13	-0.189666	0	24	0	1	13
5	185	1	172	0.258928	-13	-0.189666	0	18	0	1	13
5	185	1	172	0.258928	-13	-0.189666	0	60	0	0	16
5	185	1	172	0.258928	-13	-0.189666	0	50	0	1	16
5	185	1	172	0.258928	-13	-0.189666	0	22	0	1	16
5	185	1	173	0.397008	-12	-0.104663	0	35	0	0	13
5	185	1	173	0.397008	-12	-0.104663	0	23	0	1	13
5	185	1	174	0.535087	-11	-0.0196596	0	24	0	0	16
5	185	1	174	0.535087	-11	-0.0196596	0	24	0	0	16
5	185	1	175	0.673167	-10	0.0653435	0	48	0	0	1
5	185	1	175	0.673167	-10	0.0653435	0	62	0	0	1
5	185	1	175	0.673167	-10	0.0653435	0	21	0	1	1
5	185	1	175	0.673167	-10	0.0653435	0	22	0	0	5
5	185	1	175	0.673167	-10	0.0653435	0	20	0	0	13
5	185	1	175	0.673167	-10	0.0653435	0	45	0	1	13
5	185	1	175	0.673167	-10	0.0653435	0	55	0	1	16
5	185	1	176	0.811247	-9	0.150347	0	32	0	1	1
5	185	1	176	0.811247	-9	0.150347	0	19	0	1	13
5	185	1	177	0.949326	-8	0.23535	0	54	0	0	1
5	185	1	177	0.949326	-8	0.23535	0	22	0	1	1
5	185	1	177	0.949326	-8	0.23535	0	55	0	0	16
5	185	1	177	0.949326	-8	0.23535	0	45	0	0	16
5	185	1	177	0.949326	-8	0.23535	0	48	0	1	16
5	185	1	177	0.949326	-8	0.23535	0	55	0	1	16
5	185	1	178	1.08741	-7	0.320353	0	19	0	1	1
5	185	1	178	1.08741	-7	0.320353	0	52	0	0	16
5	185	1	180	1.36357	-5	0.490359	0	24	0	0	1
5	185	1	180	1.36357	-5	0.490359	0	25	0	1	13
5	185	1	182	1.63972	-3	0.660365	0	40	0	0	16
5	185	1	185	2.05396	0	0.915375	0	30	0	0	5
5	185	1	162	-2.35666	-23	-1.81711	1	38	1	0	5
5	185	1	165	-1.9541	-20	-1.56085	1	53	1	0	1
5	185	1	165	-1.9541	-20	-1.56085	1	30	1	1	13
5	185	1	170	-1.28317	-15	-1.13375	1	35	1	0	1
5	185	1	170	-1.28317	-15	-1.13375	1	48	1	0	1
5	185	1	170	-1.28317	-15	-1.13375	1	67	1	0	1
5	185	1	170	-1.28317	-15	-1.13375	1	68	1	0	5
5	185	1	170	-1.28317	-15	-1.13375	1	50	1	0	13
5	185	1	170	-1.28317	-15	-1.13375	1	28	1	1	13
5	185	1	171	-1.14899	-14	-1.04833	1	78	1	0	5
5	185	1	172	-1.0148	-13	-0.962905	1	28	1	0	5
5	185	1	173	-0.880614	-12	-0.877485	1	58	1	1	13
5	185	1	173	-0.880614	-12	-0.877485	1	35	1	1	13
5	185	1	175	-0.612242	-10	-0.706644	1	48	1	0	1
5	185	1	175	-0.612242	-10	-0.706644	1	48	1	0	1
5	185	1	175	-0.612242	-10	-0.706644	1	50	1	1	1
5	185	1	175	-0.612242	-10	-0.706644	1	35	1	1	13
5	185	1	175	-0.612242	-10	-0.706644	1	22	1	1	13
5	185	1	175	-0.612242	-10	-0.706644	1	55	1	1	16
5	185	1	175	-0.612242	-10	-0.706644	1	32	1	1	16
5	185	1	176	-0.478056	-9	-0.621223	1	39	1	1	13
5	185	1	177	-0.34387	-8	-0.535803	1	26	1	1	1
5	185	1	177	-0.34387	-8	-0.535803	1	33	1	1	1
5	185	1	177	-0.34387	-8	-0.535803	1	48	1	0	16
5	185	1	178	-0.209684	-7	-0.450382	1	18	1	1	1
5	185	1	178	-0.209684	-7	-0.450382	1	27	1	0	13
5	185	1	178	-0.209684	-7	-0.450382	1	25	1	1	13
5	185	1	180	0.058688	-5	-0.279541	1	37	1	0	1
5	185	1	180	0.058688	-5	-0.279541	1	23	1	0	1
5	185	1	180	0.058688	-5	-0.279541	1	75	1	0	1
5	185	1	180	0.058688	-5	-0.279541	1	21	1	0	1
5	185	1	180	0.058688	-5	-0.279541	1	48	1	0	1
5	185	1	180	0.058688	-5	-0.279541	1	29	1	0	1
5	185	1	180	0.058688	-5	-0.279541	1	26	1	1	1
5	185	1	180	0.058688	-5	-0.279541	1	60	1	1	1
5	185	1	180	0.058688	-5	-0.279541	1	42	1	1	1
5	185	1	180	0.058688	-5	-0.279541	1	45	1	1	13
5	185	1	180	0.058688	-5	-0.279541	1	35	1	1	13
5	185	1	180	0.058688	-5	-0.279541	1	20	1	1	16
5	185	1	180	0.058688	-5	-0.279541	1	48	1	1	16
5	185	1	182	0.32706	-3	-0.1087	1	17	1	0	5
5	185	1	182	0.32706	-3	-0.1087	1	50	1	1	13
5	185	1	182	0.32706	-3	-0.1087	1	40	1	0	16
5	185	1	182	0.32706	-3	-0.1087	1	24	1	0	16
5	185	1	183	0.461246	-2	-0.0232794	1	58	1	0	1
5	185	1	183	0.461246	-2	-0.0232794	1	24	1	1	1
5	185	1	183	0.461246	-2	-0.0232794	1	53	1	1	1
5	185	1	183	0.461246	-2	-0.0232794	1	55	1	0	16
5	185	1	185	0.729618	0	0.147562	1	28	1	1	1
5	185	1	185	0.729618	0	0.147562	1	23	1	1	1
5	185	1	185	0.729618	0	0.147562	1	24	1	1	1
5	185	1	185	0.729618	0	0.147562	1	67	1	1	1
5	185	1	185	0.729618	0	0.147562	1	17	1	0	13
5	185	1	185	0.729618	0	0.147562	1	60	1	0	13
5	185	1	185	0.729618	0	0.147562	1	50	1	0	13
5	185	1	185	0.729618	0	0.147562	1	68	1	1	13
5	185	1	185	0.729618	0	0.147562	1	24	1	1	13
5	185	1	185	0.729618	0	0.147562	1	45	1	1	16
5	185	1	185	0.729618	0	0.147562	1	24	1	1	16
5	185	1	186	0.863804	1	0.232982	1	38	1	0	13
5	185	1	187	0.99799	2	0.318403	1	55	1	0	13
5	185	1	187	0.99799	2	0.318403	1	38	1	0	16
5	185	1	187	0.99799	2	0.318403	1	26	1	1	16
5	185	1	187	0.99799	2	0.318403	1	42	1	1	16
5	185	1	190	1.40055	5	0.574664	1	45	1	1	5
5	185	1	190	1.40055	5	0.574664	1	45	1	0	13
5	185	1	190	1.40055	5	0.574664	1	48	1	0	13
5	185	1	190	1.40055	5	0.574664	1	50	1	0	13
5	185	1	190	1.40055	5	0.574664	1	15	1	1	13
5	185	1	195	2.07148	10	1.00177	1	28	1	1	1
5	185	1	195	2.07148	10	1.00177	1	58	1	0	5
5	185	1	200	2.74241	15	1.42887	1	67	1	1	1
6	175	0	158	-1.67419	-17	-0.529678	0	13	1	0	9
6	175	0	158	-1.67419	-17	-0.529678	0	23	1	1	9
6	175	0	159	-1.53611	-16	-0.444675	0	50	1	0	9
6	175	0	159	-1.53611	-16	-0.444675	0	26	1	0	9
6	175	0	159	-1.53611	-16	-0.444675	0	60	1	1	9
6	175	0	159	-1.53611	-16	-0.444675	0	17	1	1	9
6	175	0	159	-1.53611	-16	-0.444675	0	41	1	1	9
6	175	0	160	-1.39803	-15	-0.359672	0	68	1	1	9
6	175	0	160	-1.39803	-15	-0.359672	0	52	1	1	9
6	175	0	161	-1.25995	-14	-0.274669	0	58	1	1	12
6	175	0	162	-1.12187	-13	-0.189666	0	46	1	0	9
6	175	0	162	-1.12187	-13	-0.189666	0	19	1	1	9
6	175	0	162	-1.12187	-13	-0.189666	0	28	1	0	12
6	175	0	163	-0.983789	-12	-0.104663	0	16	1	0	9
6	175	0	163	-0.983789	-12	-0.104663	0	58	1	1	9
6	175	0	163	-0.983789	-12	-0.104663	0	22	1	0	12
6	175	0	163	-0.983789	-12	-0.104663	0	28	1	1	12
6	175	0	164	-0.845709	-11	-0.0196596	0	55	1	1	12
6	175	0	164	-0.845709	-11	-0.0196596	0	52	1	1	12
6	175	0	166	-0.56955	-9	0.150347	0	17	1	0	9
6	175	0	166	-0.56955	-9	0.150347	0	27	1	1	9
6	175	0	166	-0.56955	-9	0.150347	0	48	1	1	12
6	175	0	166	-0.56955	-9	0.150347	0	50	1	1	12
6	175	0	166	-0.56955	-9	0.150347	0	67	1	1	12
6	175	0	167	-0.43147	-8	0.23535	0	22	1	0	9
6	175	0	168	-0.293391	-7	0.320353	0	62	1	0	9
6	175	0	168	-0.293391	-7	0.320353	0	46	1	1	9
6	175	0	168	-0.293391	-7	0.320353	0	54	1	1	9
6	175	0	168	-0.293391	-7	0.320353	0	20	1	0	12
6	175	0	168	-0.293391	-7	0.320353	0	46	1	1	12
6	175	0	168	-0.293391	-7	0.320353	0	21	1	1	12
6	175	0	169	-0.155311	-6	0.405356	0	56	1	0	9
6	175	0	169	-0.155311	-6	0.405356	0	15	1	0	9
6	175	0	170	-0.0172312	-5	0.490359	0	49	1	1	9
6	175	0	170	-0.0172312	-5	0.490359	0	28	1	1	9
6	175	0	170	-0.0172312	-5	0.490359	0	18	1	1	9
6	175	0	170	-0.0172312	-5	0.490359	0	18	1	1	9
6	175	0	170	-0.0172312	-5	0.490359	0	62	1	1	9
6	175	0	170	-0.0172312	-5	0.490359	0	58	1	1	9
6	175	0	170	-0.0172312	-5	0.490359	0	17	1	1	12
6	175	0	171	0.120848	-4	0.575362	0	21	1	0	9
6	175	0	171	0.120848	-4	0.575362	0	44	1	1	9
6	175	0	171	0.120848	-4	0.575362	0	26	1	1	9
6	175	0	171	0.120848	-4	0.575362	0	22	1	1	12
6	175	0	172	0.258928	-3	0.660365	0	62	1	1	9
6	175	0	172	0.258928	-3	0.660365	0	58	1	1	9
6	175	0	172	0.258928	-3	0.660365	0	48	1	1	9
6	175	0	172	0.258928	-3	0.660365	0	27	1	1	9
6	175	0	172	0.258928	-3	0.660365	0	49	1	1	12
6	175	0	173	0.397008	-2	0.745369	0	25	1	0	9
6	175	0	173	0.397008	-2	0.745369	0	24	1	0	9
6	175	0	173	0.397008	-2	0.745369	0	18	1	0	9
6	175	0	173	0.397008	-2	0.745369	0	46	1	0	9
6	175	0	173	0.397008	-2	0.745369	0	21	1	1	9
6	175	0	173	0.397008	-2	0.745369	0	63	1	1	9
6	175	0	173	0.397008	-2	0.745369	0	27	1	1	9
6	175	0	174	0.535087	-1	0.830372	0	62	1	0	9
6	175	0	174	0.535087	-1	0.830372	0	27	1	0	12
6	175	0	174	0.535087	-1	0.830372	0	55	1	1	12
6	175	0	174	0.535087	-1	0.830372	0	52	1	1	12
6	175	0	175	0.673167	0	0.915375	0	54	1	0	9
6	175	0	175	0.673167	0	0.915375	0	44	1	0	9
6	175	0	175	0.673167	0	0.915375	0	21	1	1	9
6	175	0	175	0.673167	0	0.915375	0	45	1	1	9
6	175	0	175	0.673167	0	0.915375	0	26	1	1	12
6	175	0	176	0.811247	1	1.00038	0	20	1	0	9
6	175	0	176	0.811247	1	1.00038	0	48	1	1	9
6	175	0	176	0.811247	1	1.00038	0	26	1	1	9
6	175	0	176	0.811247	1	1.00038	0	48	1	0	12
6	175	0	176	0.811247	1	1.00038	0	22	1	1	12
6	175	0	177	0.949326	2	1.08538	0	29	1	0	9
6	175	0	177	0.949326	2	1.08538	0	21	1	0	9
6	175	0	177	0.949326	2	1.08538	0	26	1	1	9
6	175	0	177	0.949326	2	1.08538	0	20	1	0	12
6	175	0	177	0.949326	2	1.08538	0	26	1	1	12
6	175	0	178	1.08741	3	1.17038	0	22	1	0	12
6	175	0	178	1.08741	3	1.17038	0	47	1	1	12
6	175	0	178	1.08741	3	1.17038	0	25	1	1	12
6	175	0	180	1.36357	5	1.34039	0	48	1	1	9
6	175	0	180	1.36357	5	1.34039	0	17	1	1	9
6	175	0	180	1.36357	5	1.34039	0	49	1	1	12
6	175	0	182	1.63972	7	1.5104	0	18	1	1	9
6	175	0	183	1.7778	8	1.5954	0	48	1	1	9
6	175	0	183	1.7778	8	1.5954	0	23	1	1	9
6	175	0	184	1.91588	9	1.6804	0	27	1	1	9
6	175	0	186	2.19204	11	1.85041	0	28	1	1	9
6	175	0	164	-2.08829	-11	-0.792064	1	48	0	1	9
6	175	0	166	-1.81992	-9	-0.621223	1	26	0	1	12
6	175	0	167	-1.68573	-8	-0.535803	1	50	0	1	12
6	175	0	168	-1.55154	-7	-0.450382	1	36	0	1	9
6	175	0	168	-1.55154	-7	-0.450382	1	30	0	1	12
6	175	0	168	-1.55154	-7	-0.450382	1	53	0	1	12
6	175	0	171	-1.14899	-4	-0.19412	1	13	0	0	9
6	175	0	172	-1.0148	-3	-0.1087	1	23	0	0	9
6	175	0	172	-1.0148	-3	-0.1087	1	62	0	1	9
6	175	0	174	-0.746428	-1	0.0621411	1	28	0	1	9
6	175	0	175	-0.612242	0	0.147562	1	56	0	0	9
6	175	0	176	-0.478056	1	0.232982	1	27	0	1	9
6	175	0	176	-0.478056	1	0.232982	1	20	0	1	9
6	175	0	176	-0.478056	1	0.232982	1	27	0	1	12
6	175	0	177	-0.34387	2	0.318403	1	25	0	1	9
6	175	0	178	-0.209684	3	0.403823	1	44	0	1	9
6	175	0	178	-0.209684	3	0.403823	1	21	0	1	9
6	175	0	178	-0.209684	3	0.403823	1	21	0	1	12
6	175	0	179	-0.0754981	4	0.489244	1	62	0	0	9
6	175	0	179	-0.0754981	4	0.489244	1	17	0	0	9
6	175	0	179	-0.0754981	4	0.489244	1	59	0	1	9
6	175	0	179	-0.0754981	4	0.489244	1	42	0	1	12
6	175	0	180	0.058688	5	0.574664	1	23	0	0	9
6	175	0	180	0.058688	5	0.574664	1	23	0	1	9
6	175	0	180	0.058688	5	0.574664	1	26	0	1	9
6	175	0	180	0.058688	5	0.574664	1	35	0	0	12
6	175	0	181	0.192874	6	0.660085	1	39	0	0	9
6	175	0	181	0.192874	6	0.660085	1	21	0	1	9
6	175	0	181	0.192874	6	0.660085	1	46	0	1	9
6	175	0	181	0.192874	6	0.660085	1	26	0	1	9
6	175	0	181	0.192874	6	0.660085	1	38	0	0	12
6	175	0	182	0.32706	7	0.745505	1	53	0	0	9
6	175	0	182	0.32706	7	0.745505	1	21	0	1	9
6	175	0	182	0.32706	7	0.745505	1	26	0	1	9
6	175	0	182	0.32706	7	0.745505	1	32	0	1	9
6	175	0	182	0.32706	7	0.745505	1	23	0	1	12
6	175	0	182	0.32706	7	0.745505	1	52	0	1	12
6	175	0	182	0.32706	7	0.745505	1	27	0	1	12
6	175	0	183	0.461246	8	0.830926	1	24	0	0	9
6	175	0	183	0.461246	8	0.830926	1	49	0	1	9
6	175	0	183	0.461246	8	0.830926	1	18	0	0	12
6	175	0	183	0.461246	8	0.830926	1	32	0	0	12
6	175	0	183	0.461246	8	0.830926	1	19	0	0	12
6	175	0	183	0.461246	8	0.830926	1	24	0	0	12
6	175	0	183	0.461246	8	0.830926	1	26	0	0	12
6	175	0	183	0.461246	8	0.830926	1	24	0	1	12
6	175	0	184	0.595432	9	0.916346	1	48	0	0	9
6	175	0	184	0.595432	9	0.916346	1	27	0	0	9
6	175	0	184	0.595432	9	0.916346	1	24	0	1	12
6	175	0	185	0.729618	10	1.00177	1	47	0	0	9
6	175	0	185	0.729618	10	1.00177	1	23	0	1	12
6	175	0	186	0.863804	11	1.08719	1	55	0	0	9
6	175	0	186	0.863804	11	1.08719	1	34	0	0	9
6	175	0	186	0.863804	11	1.08719	1	25	0	1	9
6	175	0	186	0.863804	11	1.08719	1	34	0	1	9
6	175	0	186	0.863804	11	1.08719	1	43	0	1	9
6	175	0	186	0.863804	11	1.08719	1	42	0	1	9
6	175	0	186	0.863804	11	1.08719	1	55	0	1	12
6	175	0	186	0.863804	11	1.08719	1	49	0	1	12
6	175	0	187	0.99799	12	1.17261	1	55	0	0	9
6	175	0	187	0.99799	12	1.17261	1	55	0	0	9
6	175	0	188	1.13218	13	1.25803	1	24	0	0	9
6	175	0	188	1.13218	13	1.25803	1	33	0	1	9
6	175	0	188	1.13218	13	1.25803	1	30	0	1	12
7	177	1	149	-2.9169	-28	-1.46471	0	55	0	1	11
7	177	1	150	-2.77882	-27	-1.37971	0	48	0	1	3
7	177	1	150	-2.77882	-27	-1.37971	0	40	0	0	12
7	177	1	152	-2.50267	-25	-1.2097	0	59	0	1	11
7	177	1	153	-2.36459	-24	-1.1247	0	60	0	1	11
7	177	1	155	-2.08843	-22	-0.954694	0	70	0	0	11
7	177	1	155	-2.08843	-22	-0.954694	0	54	0	1	11
7	177	1	155	-2.08843	-22	-0.954694	0	48	0	1	12
7	177	1	159	-1.53611	-18	-0.614682	0	45	0	1	11
7	177	1	160	-1.39803	-17	-0.529678	0	65	0	1	3
7	177	1	160	-1.39803	-17	-0.529678	0	38	0	1	3
7	177	1	160	-1.39803	-17	-0.529678	0	30	0	1	3
7	177	1	161	-1.25995	-16	-0.444675	0	22	0	1	11
7	177	1	161	-1.25995	-16	-0.444675	0	52	0	1	11
7	177	1	162	-1.12187	-15	-0.359672	0	32	0	0	3
7	177	1	164	-0.845709	-13	-0.189666	0	30	0	0	3
7	177	1	164	-0.845709	-13	-0.189666	0	20	0	1	3
7	177	1	164	-0.845709	-13	-0.189666	0	67	0	1	12
7	177	1	165	-0.70763	-12	-0.104663	0	25	0	0	3
7	177	1	165	-0.70763	-12	-0.104663	0	52	0	0	3
7	177	1	165	-0.70763	-12	-0.104663	0	24	0	1	3
7	177	1	165	-0.70763	-12	-0.104663	0	51	0	1	3
7	177	1	165	-0.70763	-12	-0.104663	0	45	0	0	11
7	177	1	165	-0.70763	-12	-0.104663	0	20	0	1	11
7	177	1	165	-0.70763	-12	-0.104663	0	21	0	1	11
7	177	1	167	-0.43147	-10	0.0653435	0	42	0	0	3
7	177	1	167	-0.43147	-10	0.0653435	0	30	0	1	12
7	177	1	168	-0.293391	-9	0.150347	0	58	0	0	3
7	177	1	168	-0.293391	-9	0.150347	0	68	0	1	3
7	177	1	168	-0.293391	-9	0.150347	0	30	0	0	11
7	177	1	168	-0.293391	-9	0.150347	0	57	0	0	11
7	177	1	168	-0.293391	-9	0.150347	0	50	0	0	11
7	177	1	168	-0.293391	-9	0.150347	0	55	0	1	11
7	177	1	169	-0.155311	-8	0.23535	0	46	0	0	3
7	177	1	169	-0.155311	-8	0.23535	0	52	0	1	3
7	177	1	169	-0.155311	-8	0.23535	0	50	0	1	11
7	177	1	169	-0.155311	-8	0.23535	0	61	0	0	12
7	177	1	169	-0.155311	-8	0.23535	0	26	0	0	12
7	177	1	169	-0.155311	-8	0.23535	0	21	0	1	12
7	177	1	170	-0.0172312	-7	0.320353	0	27	0	0	3
7	177	1	170	-0.0172312	-7	0.320353	0	26	0	0	3
7	177	1	170	-0.0172312	-7	0.320353	0	16	0	1	3
7	177	1	170	-0.0172312	-7	0.320353	0	65	0	1	3
7	177	1	170	-0.0172312	-7	0.320353	0	46	0	1	11
7	177	1	170	-0.0172312	-7	0.320353	0	28	0	1	11
7	177	1	170	-0.0172312	-7	0.320353	0	57	0	0	12
7	177	1	171	0.120848	-6	0.405356	0	52	0	1	3
7	177	1	171	0.120848	-6	0.405356	0	23	0	1	11
7	177	1	171	0.120848	-6	0.405356	0	51	0	0	12
7	177	1	171	0.120848	-6	0.405356	0	51	0	1	12
7	177	1	172	0.258928	-5	0.490359	0	50	0	0	11
7	177	1	172	0.258928	-5	0.490359	0	17	0	1	11
7	177	1	172	0.258928	-5	0.490359	0	52	0	0	12
7	177	1	172	0.258928	-5	0.490359	0	28	0	0	12
7	177	1	172	0.258928	-5	0.490359	0	45	0	0	12
7	177	1	172	0.258928	-5	0.490359	0	46	0	0	12
7	177	1	173	0.397008	-4	0.575362	0	22	0	1	3
7	177	1	173	0.397008	-4	0.575362	0	38	0	1	12
7	177	1	173	0.397008	-4	0.575362	0	22	0	1	12
7	177	1	174	0.535087	-3	0.660365	0	22	0	0	3
7	177	1	174	0.535087	-3	0.660365	0	28	0	1	12
7	177	1	175	0.673167	-2	0.745369	0	39	0	1	3
7	177	1	175	0.673167	-2	0.745369	0	22	0	0	11
7	177	1	175	0.673167	-2	0.745369	0	23	0	1	11
7	177	1	175	0.673167	-2	0.745369	0	25	0	0	12
7	177	1	175	0.673167	-2	0.745369	0	54	0	1	12
7	177	1	176	0.811247	-1	0.830372	0	24	0	0	3
7	177	1	176	0.811247	-1	0.830372	0	28	0	1	3
7	177	1	176	0.811247	-1	0.830372	0	29	0	0	11
7	177	1	176	0.811247	-1	0.830372	0	39	0	0	12
7	177	1	176	0.811247	-1	0.830372	0	47	0	0	12
7	177	1	176	0.811247	-1	0.830372	0	25	0	1	12
7	177	1	177	0.949326	0	0.915375	0	21	0	1	11
7	177	1	177	0.949326	0	0.915375	0	20	0	0	12
7	177	1	177	0.949326	0	0.915375	0	44	0	0	12
7	177	1	177	0.949326	0	0.915375	0	44	0	0	12
7	177	1	177	0.949326	0	0.915375	0	31	0	1	12
7	177	1	177	0.949326	0	0.915375	0	52	0	1	12
7	177	1	177	0.949326	0	0.915375	0	42	0	1	12
7	177	1	179	1.22549	2	1.08538	0	47	0	0	12
7	177	1	179	1.22549	2	1.08538	0	44	0	1	12
7	177	1	180	1.36357	3	1.17038	0	43	0	1	3
7	177	1	180	1.36357	3	1.17038	0	19	0	0	12
7	177	1	180	1.36357	3	1.17038	0	61	0	1	12
7	177	1	181	1.50165	4	1.25539	0	24	0	1	3
7	177	1	181	1.50165	4	1.25539	0	22	0	1	11
7	177	1	183	1.7778	6	1.42539	0	23	0	1	12
7	177	1	184	1.91588	7	1.5104	0	27	0	0	12
7	177	1	160	-2.62503	-17	-1.30459	1	43	1	0	3
7	177	1	160	-2.62503	-17	-1.30459	1	49	1	1	11
7	177	1	162	-2.35666	-15	-1.13375	1	23	1	0	11
7	177	1	162	-2.35666	-15	-1.13375	1	52	1	0	11
7	177	1	166	-1.81992	-11	-0.792064	1	42	1	1	3
7	177	1	168	-1.55154	-9	-0.621223	1	70	1	0	3
7	177	1	169	-1.41736	-8	-0.535803	1	58	1	0	11
7	177	1	169	-1.41736	-8	-0.535803	1	32	1	1	11
7	177	1	169	-1.41736	-8	-0.535803	1	53	1	0	12
7	177	1	170	-1.28317	-7	-0.450382	1	47	1	1	3
7	177	1	170	-1.28317	-7	-0.450382	1	25	1	1	11
7	177	1	170	-1.28317	-7	-0.450382	1	46	1	1	12
7	177	1	170	-1.28317	-7	-0.450382	1	28	1	1	12
7	177	1	171	-1.14899	-6	-0.364962	1	24	1	1	11
7	177	1	172	-1.0148	-5	-0.279541	1	53	1	1	11
7	177	1	174	-0.746428	-3	-0.1087	1	24	1	0	3
7	177	1	175	-0.612242	-2	-0.0232794	1	46	1	1	3
7	177	1	175	-0.612242	-2	-0.0232794	1	23	1	1	3
7	177	1	175	-0.612242	-2	-0.0232794	1	45	1	0	11
7	177	1	175	-0.612242	-2	-0.0232794	1	50	1	1	11
7	177	1	176	-0.478056	-1	0.0621411	1	47	1	0	3
7	177	1	176	-0.478056	-1	0.0621411	1	49	1	0	12
7	177	1	177	-0.34387	0	0.147562	1	46	1	1	11
7	177	1	177	-0.34387	0	0.147562	1	37	1	0	12
7	177	1	177	-0.34387	0	0.147562	1	26	1	1	12
7	177	1	178	-0.209684	1	0.232982	1	16	1	1	11
7	177	1	178	-0.209684	1	0.232982	1	25	1	1	11
7	177	1	178	-0.209684	1	0.232982	1	28	1	1	12
7	177	1	179	-0.0754981	2	0.318403	1	16	1	0	11
7	177	1	179	-0.0754981	2	0.318403	1	28	1	0	12
7	177	1	179	-0.0754981	2	0.318403	1	44	1	0	12
7	177	1	179	-0.0754981	2	0.318403	1	55	1	1	12
7	177	1	180	0.058688	3	0.403823	1	58	1	0	3
7	177	1	180	0.058688	3	0.403823	1	38	1	1	3
7	177	1	180	0.058688	3	0.403823	1	27	1	0	11
7	177	1	180	0.058688	3	0.403823	1	17	1	1	12
7	177	1	180	0.058688	3	0.403823	1	28	1	1	12
7	177	1	181	0.192874	4	0.489244	1	22	1	1	11
7	177	1	181	0.192874	4	0.489244	1	51	1	1	12
7	177	1	182	0.32706	5	0.574664	1	46	1	1	3
7	177	1	182	0.32706	5	0.574664	1	22	1	1	11
7	177	1	183	0.461246	6	0.660085	1	24	1	0	3
7	177	1	183	0.461246	6	0.660085	1	28	1	1	3
7	177	1	183	0.461246	6	0.660085	1	22	1	1	3
7	177	1	183	0.461246	6	0.660085	1	23	1	0	11
7	177	1	183	0.461246	6	0.660085	1	51	1	1	11
7	177	1	183	0.461246	6	0.660085	1	52	1	1	12
7	177	1	184	0.595432	7	0.745505	1	25	1	1	3
7	177	1	184	0.595432	7	0.745505	1	39	1	1	3
7	177	1	184	0.595432	7	0.745505	1	27	1	1	11
7	177	1	184	0.595432	7	0.745505	1	56	1	0	12
7	177	1	184	0.595432	7	0.745505	1	49	1	1	12
7	177	1	185	0.729618	8	0.830926	1	29	1	0	3
7	177	1	185	0.729618	8	0.830926	1	42	1	0	3
7	177	1	185	0.729618	8	0.830926	1	48	1	1	3
7	177	1	185	0.729618	8	0.830926	1	49	1	1	3
7	177	1	185	0.729618	8	0.830926	1	53	1	0	12
7	177	1	186	0.863804	9	0.916346	1	29	1	0	12
7	177	1	186	0.863804	9	0.916346	1	59	1	1	12
7	177	1	187	0.99799	10	1.00177	1	39	1	0	11
7	177	1	187	0.99799	10	1.00177	1	48	1	1	11
7	177	1	190	1.40055	13	1.25803	1	26	1	1	3
7	177	1	194	1.93729	17	1.59971	1	47	1	1	3
7	177	1	199	2.60822	22	2.02681	1	28	1	1	11
